# Supplementary material for: Exploring the enzymatic repertoires of Bacteria and Archaea and their associations with metabolic maps
Source: Braz J Microbiol. 2024 Jul 25;55(4):3147–57. doi: 10.1007/s42770-024-01462-3 (PMC11711735; doi:10.1007/s42770-024-01462-3)
Supplement: Supplementary file 9 — Table S1. Complete description of all organisms considered in the analysis. Characteristics analyzed in the study included KEGG_ID, KEGG_name taxonomy, phylum, Genome ID, Genome_name, number of ORFs, total of enzymes, total of enzymes by EC class (EC:1.-, EC:2.-, EC:3.-, EC:4.-, EC:5.-, EC:6.-, EC:7.-), total enzyme proportions, and enzyme proportions by EC class. (XLSX 2043 kb) [file 42770_2024_1462_MOESM5_ESM.xlsx]

## Sheet: Enzymatic repertoire
Table S1.	Complete description of all organisms considered in the analysis. Characteristics analyzed in the study included KEGG organism ID (complete genome), KEGG organism code, taxonomy, phylum, Genome ID (NCBI), Genome_name, number of ORFs, total of enzymes, total of enzymes by EC class (EC:1.-, EC:2.-, EC:3.-, EC:4.-, EC:5.-, EC:6.-, EC:7.-), total enzyme proportions, and enzyme proportions by EC class.
	KEGG_name taxonomy, phylum, Genome ID (from NCBI server), Genome_name, number of ORFs, total of enzymes, total of enzymes by EC class (EC:1.-, EC:2.-, EC:3.-, EC:4.-, EC:5.-, EC:6.-, EC:7.-), total enzyme proportions, and enzyme proportions by EC class.
	EC class (EC:1.-, EC:2.-, EC:3.-, EC:4.-, EC:5.-, EC:6.-, EC:7.-), total enzyme proportions, and enzyme proportions by EC class.
KEGG Genome ID (https://www.genome.jp/entry/gn:)	KEGG organism code	Taxonomy	Phylum	Genome ID (NCBI)	Genome_name	ORFs	Enzymes	EC1	EC2	EC3	EC4	EC5	EC6	EC7		Enzymes	EC1	EC2	EC3	EC4	EC5	EC6	EC7
T01165	bpf	Prokaryotes;Bacteria;Firmicutes - Bacilli;Alkalihalophilus	Firmicutes - Bacilli	GCA_000005825.2_ASM582v2	Alkalihalophilus pseudofirmus	4335	636	107	250	128	67	35	70	16		0.146713	0.168239	0.393082	0.201258	0.105346	0.0550314	0.110063	0.0251572
T01251	mvo	Prokaryotes;Archaea;Euryarchaeota;Methanococcus	Euryarchaeota	GCA_000006175.2_ASM617v2	Methanococcus voltae	1717	297	52	108	41	35	24	47	4		0.172976	0.175084	0.363636	0.138047	0.117845	0.0808081	0.158249	0.013468
T00255	cjk	Prokaryotes;Bacteria;Actinobacteria;Corynebacterium	Actinobacteria	GCA_000006605.1_ASM660v1	Corynebacterium jeikeium	2120	400	57	156	73	49	26	52	12		0.188679	0.1425	0.39	0.1825	0.1225	0.065	0.13	0.03
T00040	uur	Prokaryotes;Bacteria;Tenericutes;Ureaplasma	Tenericutes	GCA_000006625.1_ASM662v1	Ureaplasma parvum serovar 3 ATCC 700970	611	115	3	45	28	4	10	26	9		0.188216	0.026087	0.391304	0.243478	0.0347826	0.0869565	0.226087	0.0782609
T00044	ece	Prokaryotes;Bacteria;Gammaproteobacteria - Enterobacteria;Escherichia	Gammaproteobacteria - Enterobacteria	GCA_000006665.1_ASM666v1	Escherichia coli O157:H7 EDL933 (EHEC)	5449	980	193	354	234	117	66	70	27		0.17985	0.196939	0.361224	0.238776	0.119388	0.0673469	0.0714286	0.027551
T00028	cmu	Prokaryotes;Bacteria;Chlamydiae;Chlamydia	Chlamydiae	GCA_000006685.1_ASM668v1	Chlamydia muridarum Nigg	911	199	26	77	44	17	15	30	5		0.218441	0.130653	0.386935	0.221106	0.0854271	0.0753769	0.150754	0.0251256
T00033	xfa	Prokaryotes;Bacteria;Gammaproteobacteria - Others;Xylella	Gammaproteobacteria - Others	GCA_000006725.1_ASM672v1	Xylella fastidiosa 9a5c	2832	469	79	169	108	51	32	56	16		0.165607	0.168443	0.360341	0.230277	0.108742	0.0682303	0.119403	0.0341151
T00034	vch	Prokaryotes;Bacteria;Gammaproteobacteria - Others;Vibrio	Gammaproteobacteria - Others	GCA_000006745.1_ASM674v1	Vibrio cholerae O1 El Tor N16961	3828	710	104	286	149	82	51	64	17		0.185475	0.146479	0.402817	0.209859	0.115493	0.071831	0.0901408	0.0239437
T00050	spy	Prokaryotes;Bacteria;Firmicutes - Bacilli;Streptococcus	Firmicutes - Bacilli	GCA_000006785.2_ASM678v2	Streptococcus pyogenes M1 GAS (serotype M1)	1693	340	38	136	67	28	30	49	9		0.200827	0.111765	0.4	0.197059	0.0823529	0.0882353	0.144118	0.0264706
T00038	hal	Prokaryotes;Archaea;Euryarchaeota;Halobacterium	Euryarchaeota	GCA_000006805.1_ASM680v1	Halobacterium salinarum NRC-1	2605	336	46	126	60	51	23	44	13		0.128983	0.136905	0.375	0.178571	0.151786	0.0684524	0.130952	0.0386905
T00046	pmu	Prokaryotes;Bacteria;Gammaproteobacteria - Others;Pasteurella	Gammaproteobacteria - Others	GCA_000006825.1_ASM682v1	Pasteurella multocida subsp. multocida Pm70	2014	522	74	200	104	67	40	57	7		0.259186	0.141762	0.383142	0.199234	0.128352	0.0766284	0.109195	0.01341
T00237	ngo	Prokaryotes;Bacteria;Betaproteobacteria;Neisseria	Betaproteobacteria	GCA_000006845.1_ASM684v1	Neisseria gonorrhoeae FA 1090	2157	436	76	166	77	49	32	54	13		0.202133	0.174312	0.380734	0.176606	0.112385	0.0733945	0.123853	0.0298165
T00045	lla	Prokaryotes;Bacteria;Firmicutes - Bacilli;Lactococcus	Firmicutes - Bacilli	GCA_000006865.1_ASM686v1	Lactococcus lactis subsp. lactis Il1403	2266	416	53	162	83	41	32	56	11		0.183583	0.127404	0.389423	0.199519	0.0985577	0.0769231	0.134615	0.0264423
T00049	ccr	Prokaryotes;Bacteria;Alphaproteobacteria;Caulobacter	Alphaproteobacteria	GCA_000006905.1_ASM690v1	Caulobacter vibrioides CB15	3737	578	103	220	117	55	38	63	22		0.15467	0.178201	0.380623	0.202422	0.0951557	0.0657439	0.108997	0.0380623
T00058	sme	Prokaryotes;Bacteria;Alphaproteobacteria;Sinorhizobium	Alphaproteobacteria	GCA_000006965.1_ASM696v1	Sinorhizobium meliloti 1021	6233	787	165	260	175	91	46	78	51		0.126263	0.209657	0.330368	0.222363	0.115629	0.0584498	0.0991105	0.064803
T00054	sso	Prokaryotes;Archaea;Crenarchaeota;Saccharolobus	Crenarchaeota	GCA_000007005.1_ASM700v1	Saccharolobus solfataricus P2	2994	319	52	105	58	50	19	47	8		0.106546	0.163009	0.329154	0.181818	0.15674	0.0595611	0.147335	0.0250784
T00061	rco	Prokaryotes;Bacteria;Alphaproteobacteria;Rickettsia	Alphaproteobacteria	GCA_000007025.1_ASM702v1	Rickettsia conorii	1374	211	49	68	42	11	13	36	12		0.153566	0.232227	0.322275	0.199052	0.0521327	0.0616114	0.170616	0.056872
T00060	spr	Prokaryotes;Bacteria;Firmicutes - Bacilli;Streptococcus	Firmicutes - Bacilli	GCA_000007045.1_ASM704v1	Streptococcus pneumoniae R6 (avirulent serotype 2)	2043	399	47	165	80	37	33	51	11		0.195301	0.117794	0.413534	0.200501	0.0927318	0.0827068	0.12782	0.0275689
T00082	mma	Prokaryotes;Archaea;Euryarchaeota;Methanosarcina	Euryarchaeota	GCA_000007065.1_ASM706v1	Methanosarcina mazei Go1	3371	424	69	165	68	51	30	48	5		0.125779	0.162736	0.389151	0.160377	0.120283	0.0707547	0.113208	0.0117925
T00221	zmo	Prokaryotes;Bacteria;Alphaproteobacteria;Zymomonas	Alphaproteobacteria	GCA_000007105.1_ASM710v1	Zymomonas mobilis subsp. mobilis ZM4	1736	399	65	153	75	45	26	50	7		0.229839	0.162907	0.383459	0.18797	0.112782	0.0651629	0.125313	0.0175439
T00072	bme	Prokaryotes;Bacteria;Alphaproteobacteria;Brucella	Alphaproteobacteria	GCA_000007125.1_ASM712v1	Brucella melitensis bv. 1 16M	3198	550	109	188	110	63	42	64	28		0.171982	0.198182	0.341818	0.2	0.114545	0.0763636	0.116364	0.0509091
T00083	xcc	Prokaryotes;Bacteria;Gammaproteobacteria - Others;Xanthomonas	Gammaproteobacteria - Others	GCA_000007145.1_ASM714v1	Xanthomonas campestris pv. campestris ATCC 33913	4181	678	121	254	154	70	41	66	25		0.162162	0.178466	0.374631	0.227139	0.103245	0.060472	0.0973451	0.0368732
T00084	xac	Prokaryotes;Bacteria;Gammaproteobacteria - Others;Xanthomonas	Gammaproteobacteria - Others	GCA_000007165.1_ASM716v1	Xanthomonas citri pv. citri 306	4429	672	116	253	153	68	41	67	26		0.151727	0.172619	0.376488	0.227679	0.10119	0.0610119	0.0997024	0.0386905
T00078	mka	Prokaryotes;Archaea;Euryarchaeota;Methanopyrus	Euryarchaeota	GCA_000007185.1_ASM718v1	Methanopyrus kandleri	1687	276	43	107	41	36	18	47	4		0.163604	0.155797	0.387681	0.148551	0.130435	0.0652174	0.17029	0.0144928
T00136	cpt	Prokaryotes;Bacteria;Chlamydiae;Chlamydia	Chlamydiae	GCA_000007205.1_ASM720v1	Chlamydia pneumoniae TW-183	1113	207	29	84	42	17	15	32	6		0.185984	0.140097	0.405797	0.202899	0.0821256	0.0724638	0.154589	0.0289855
T00113	xft	Prokaryotes;Bacteria;Gammaproteobacteria - Others;Xylella	Gammaproteobacteria - Others	GCA_000007245.1_ASM724v1	Xylella fastidiosa Temecula1	2036	456	80	169	98	51	29	57	16		0.223969	0.175439	0.370614	0.214912	0.111842	0.0635965	0.125	0.0350877
T00091	sag	Prokaryotes;Bacteria;Firmicutes - Bacilli;Streptococcus	Firmicutes - Bacilli	GCA_000007265.1_ASM726v1	Streptococcus agalactiae 2603 (serotype V)	2124	381	44	164	73	28	32	51	12		0.179379	0.115486	0.430446	0.191601	0.0734908	0.0839895	0.133858	0.0314961
T00075	pfu	Prokaryotes;Archaea;Euryarchaeota;Pyrococcus	Euryarchaeota	GCA_000007305.1_ASM730v1	Pyrococcus furiosus DSM 3638	2065	315	51	122	57	43	19	44	6		0.152542	0.161905	0.387302	0.180952	0.136508	0.0603175	0.139683	0.0190476
T00077	fnu	Prokaryotes;Bacteria;Fusobacteria;Fusobacterium	Fusobacteria	GCA_000007325.1_ASM732v1	Fusobacterium nucleatum subsp. nucleatum ATCC 25586	2067	327	31	135	72	36	26	46	15		0.1582	0.0948012	0.412844	0.220183	0.110092	0.0795107	0.140673	0.0458716
T00080	mac	Prokaryotes;Archaea;Euryarchaeota;Methanosarcina	Euryarchaeota	GCA_000007345.1_ASM734v1	Methanosarcina acetivorans	4540	466	86	189	70	55	30	51	10		0.102643	0.184549	0.405579	0.150215	0.118026	0.0643777	0.109442	0.0214592
T00087	bas	Prokaryotes;Bacteria;Gammaproteobacteria - Enterobacteria;Buchnera	Gammaproteobacteria - Enterobacteria	GCA_000007365.1_ASM736v1	Buchnera aphidicola Sg (Schizaphis graminum)	545	261	51	96	49	23	19	35	10		0.478899	0.195402	0.367816	0.187739	0.0881226	0.0727969	0.1341	0.0383142
T00235	xoo	Prokaryotes;Bacteria;Gammaproteobacteria - Others;Xanthomonas	Gammaproteobacteria - Others	GCA_000007385.1_ASM738v1	Xanthomonas oryzae pv. oryzae KACC 10331	4538	594	105	227	129	55	34	66	24		0.130895	0.176768	0.382155	0.217172	0.0925926	0.0572391	0.111111	0.040404
T00128	sfx	Prokaryotes;Bacteria;Gammaproteobacteria - Enterobacteria;Shigella	Gammaproteobacteria - Enterobacteria	GCA_000007405.1_ASM740v1	Shigella flexneri 2457T (serotype 2a)	4068	846	158	315	187	105	61	67	21		0.207965	0.186761	0.37234	0.22104	0.124113	0.072104	0.0791962	0.0248227
T00106	ecc	Prokaryotes;Bacteria;Gammaproteobacteria - Enterobacteria;Escherichia	Gammaproteobacteria - Enterobacteria	GCA_000007445.1_ASM744v1	Escherichia coli O6:K2:H1 CFT073 (UPEC)	5379	956	180	367	217	113	64	69	24		0.177728	0.188285	0.383891	0.226987	0.118201	0.0669456	0.0721757	0.0251046
T00100	smu	Prokaryotes;Bacteria;Firmicutes - Bacilli;Streptococcus	Firmicutes - Bacilli	GCA_000007465.2_ASM746v2	Streptococcus mutans UA159 (serotype c)	1962	401	45	172	71	41	34	53	10		0.204383	0.112219	0.428928	0.177057	0.102244	0.084788	0.13217	0.0249377
T00116	twh	Prokaryotes;Bacteria;Actinobacteria;Tropheryma	Actinobacteria	GCA_000007485.1_ASM748v1	Tropheryma whipplei Twist	808	227	30	87	40	22	17	42	9		0.280941	0.132159	0.38326	0.176211	0.0969163	0.0748899	0.185022	0.0396476
T00096	bms	Prokaryotes;Bacteria;Alphaproteobacteria;Brucella	Alphaproteobacteria	GCA_000007505.1_ASM750v1	Brucella suis 1330	3273	541	110	182	107	62	41	64	29		0.165292	0.203327	0.336414	0.197782	0.114603	0.0757856	0.118299	0.0536044
T00094	blo	Prokaryotes;Bacteria;Actinobacteria;Bifidobacterium	Actinobacteria	GCA_000007525.1_ASM752v1	Bifidobacterium longum NCC2705	1729	342	42	130	72	33	31	46	6		0.197802	0.122807	0.380117	0.210526	0.0964912	0.0906433	0.134503	0.0175439
T00121	stt	Prokaryotes;Bacteria;Gammaproteobacteria - Enterobacteria;Salmonella	Gammaproteobacteria - Enterobacteria	GCA_000007545.1_ASM754v1	Salmonella enterica subsp. enterica serovar Typhi Ty2	4323	889	159	338	188	117	70	69	24		0.205644	0.178853	0.380202	0.211474	0.131609	0.0787402	0.0776153	0.0269966
T00114	ppu	Prokaryotes;Bacteria;Gammaproteobacteria - Others;Pseudomonas	Gammaproteobacteria - Others	GCA_000007565.2_ASM756v2	Pseudomonas putida KT2440	5564	796	164	297	153	84	56	76	29		0.143063	0.20603	0.373116	0.192211	0.105528	0.0703518	0.0954774	0.0364322
T00125	cca	Prokaryotes;Bacteria;Chlamydiae;Chlamydia	Chlamydiae	GCA_000007605.1_ASM760v1	Chlamydia caviae	1005	210	27	86	43	21	15	32	5		0.208955	0.128571	0.409524	0.204762	0.1	0.0714286	0.152381	0.0238095
T00112	ctc	Prokaryotes;Bacteria;Firmicutes - Clostridia;Clostridium	Firmicutes - Clostridia	GCA_000007625.1_ASM762v1	Clostridium tetani E88	2432	412	50	181	89	38	30	44	10		0.169408	0.121359	0.43932	0.216019	0.092233	0.0728155	0.106796	0.0242718
T00190	lxx	Prokaryotes;Bacteria;Actinobacteria;Leifsonia	Actinobacteria	GCA_000007665.1_ASM766v1	Leifsonia xyli subsp. xyli CTCB07	2030	381	58	150	65	40	31	51	12		0.187685	0.152231	0.393701	0.170604	0.104987	0.0813648	0.133858	0.0314961
T00166	lic	Prokaryotes;Bacteria;Spirochaetes;Leptospira	Spirochaetes	GCA_000007685.1_ASM768v1	Leptospira interrogans serovar Copenhageni	3658	474	70	182	96	56	27	57	12		0.129579	0.147679	0.383966	0.202532	0.118143	0.056962	0.120253	0.0253165
T00147	cvi	Prokaryotes;Bacteria;Betaproteobacteria;Chromobacterium	Betaproteobacteria	GCA_000007705.1_ASM770v1	Chromobacterium violaceum	4407	675	112	262	139	69	44	74	28		0.153165	0.165926	0.388148	0.205926	0.102222	0.0651852	0.10963	0.0414815
T00111	bab	Prokaryotes;Bacteria;Gammaproteobacteria - Enterobacteria;Buchnera	Gammaproteobacteria - Enterobacteria	GCA_000007725.1_ASM772v1	Buchnera aphidicola Bp (Baizongia pistaciae)	507	241	42	80	48	25	18	39	10		0.475345	0.174274	0.33195	0.19917	0.103734	0.0746888	0.161826	0.0414938
T00201	msu	Prokaryotes;Bacteria;Gammaproteobacteria - Others;Basfia	Gammaproteobacteria - Others	GCA_000007745.1_ASM774v1	Mannheimia succiniciproducens	2384	525	82	187	105	70	44	58	9		0.220218	0.15619	0.35619	0.2	0.133333	0.0838095	0.110476	0.0171429
T00118	pst	Prokaryotes;Bacteria;Gammaproteobacteria - Others;Pseudomonas	Gammaproteobacteria - Others	GCA_000007805.1_ASM780v1	Pseudomonas syringae pv. tomato DC3000	5621	779	134	305	165	86	49	73	25		0.138587	0.172015	0.391528	0.21181	0.110398	0.0629012	0.0937099	0.0320924
T00127	bce	Prokaryotes;Bacteria;Firmicutes - Bacilli;Bacillus	Firmicutes - Bacilli	GCA_000007825.1_ASM782v1	Bacillus cereus ATCC 14579	5255	745	127	291	170	68	46	69	24		0.14177	0.17047	0.390604	0.228188	0.0912752	0.061745	0.0926174	0.0322148
T00129	ban	Prokaryotes;Bacteria;Firmicutes - Bacilli;Bacillus	Firmicutes - Bacilli	GCA_000007845.1_ASM784v1	Bacillus anthracis Ames	5330	731	136	278	153	70	47	70	23		0.137148	0.186047	0.380301	0.209302	0.0957592	0.0642955	0.0957592	0.0314637
T00156	mpa	Prokaryotes;Bacteria;Actinobacteria;Mycobacterium	Actinobacteria	GCA_000007865.1_ASM786v1	Mycobacterium avium subsp. paratuberculosis K-10	4350	578	109	213	109	65	38	70	17		0.132874	0.188581	0.368512	0.188581	0.112457	0.0657439	0.121107	0.0294118
T00133	hhe	Prokaryotes;Bacteria;Epsilonproteobacteria;Helicobacter	Epsilonproteobacteria	GCA_000007905.1_ASM790v1	Helicobacter hepaticus	1875	321	48	121	53	39	22	48	8		0.1712	0.149533	0.376947	0.165109	0.121495	0.0685358	0.149533	0.0249221
T00135	hdu	Prokaryotes;Bacteria;Gammaproteobacteria - Others;Haemophilus	Gammaproteobacteria - Others	GCA_000007945.1_ASM794v1	Haemophilus ducreyi	1717	371	49	138	74	46	30	49	8		0.216075	0.132075	0.371968	0.199461	0.123989	0.0808625	0.132075	0.0215633
T00155	gsu	Prokaryotes;Bacteria;Deltaproteobacteria;Geobacter	Deltaproteobacteria	GCA_000007985.2_ASM798v2	Geobacter sulfurreducens PCA	3432	597	94	280	100	51	37	57	15		0.173951	0.157454	0.469012	0.167504	0.0854271	0.0619765	0.0954774	0.0251256
T00162	bca	Prokaryotes;Bacteria;Firmicutes - Bacilli;Bacillus	Firmicutes - Bacilli	GCA_000008005.1_ASM800v1	Bacillus cereus ATCC 10987	5844	768	130	304	166	69	50	74	27		0.131417	0.169271	0.395833	0.216146	0.0898438	0.0651042	0.0963542	0.0351562
T00160	wol	Prokaryotes;Bacteria;Alphaproteobacteria;Wolbachia	Alphaproteobacteria	GCA_000008025.1_ASM802v1	Wolbachia endosymbiont of Drosophila melanogaster	1195	221	43	77	36	20	13	44	11		0.184937	0.19457	0.348416	0.162896	0.0904977	0.0588235	0.199095	0.0497738
T00193	rty	Prokaryotes;Bacteria;Alphaproteobacteria;Rickettsia	Alphaproteobacteria	GCA_000008045.1_ASM804v1	Rickettsia typhi Wilmington	838	203	47	71	33	10	14	35	7		0.242243	0.231527	0.349754	0.162562	0.0492611	0.0689655	0.172414	0.0344828
T00158	ljo	Prokaryotes;Bacteria;Firmicutes - Bacilli;Lactobacillus	Firmicutes - Bacilli	GCA_000008065.1_ASM806v1	Lactobacillus johnsonii NCC 533	1821	300	21	127	74	19	28	43	11		0.164745	0.07	0.423333	0.246667	0.0633333	0.0933333	0.143333	0.0366667
T00152	neq	Prokaryotes;Archaea;Nanoarchaeota;Nanoarchaeum	Nanoarchaeota	GCA_000008085.1_ASM808v1	Nanoarchaeum equitans	536	70	2	26	15	3	7	21	3		0.130597	0.0285714	0.371429	0.214286	0.0428571	0.1	0.3	0.0428571
T00240	sec	Prokaryotes;Bacteria;Gammaproteobacteria - Enterobacteria;Salmonella	Gammaproteobacteria - Enterobacteria	GCA_000008105.1_ASM810v1	Salmonella enterica subsp. enterica serovar Choleraesuis	4666	906	165	338	196	124	68	71	24		0.194171	0.182119	0.373068	0.216336	0.136865	0.0750552	0.0783664	0.0264901
T00241	bmb	Prokaryotes;Bacteria;Alphaproteobacteria;Brucella	Alphaproteobacteria	GCA_000008145.1_ASM814v1	Brucella abortus bv. 1 9-941	3085	532	107	180	108	59	39	64	28		0.172447	0.201128	0.338346	0.203008	0.110902	0.0733083	0.120301	0.0526316
T00184	bat	Prokaryotes;Bacteria;Firmicutes - Bacilli;Bacillus	Firmicutes - Bacilli	GCA_000008165.1_ASM816v1	Bacillus anthracis Sterne	5287	751	137	288	159	70	47	73	24		0.142047	0.182423	0.383489	0.211718	0.0932091	0.0625832	0.0972037	0.0319574
T00260	mhj	Prokaryotes;Bacteria;Tenericutes;Mesomycoplasma	Tenericutes	GCA_000008205.1_ASM820v1	Mycoplasma hyopneumoniae J	674	114	9	46	24	5	11	23	6		0.169139	0.0789474	0.403509	0.210526	0.0438596	0.0964912	0.201754	0.0526316
T00264	mhp	Prokaryotes;Bacteria;Tenericutes;Mesomycoplasma	Tenericutes	GCA_000008225.1_ASM822v1	Mycoplasma hyopneumoniae 7448	698	114	9	46	24	5	11	24	5		0.163324	0.0789474	0.403509	0.210526	0.0438596	0.0964912	0.210526	0.0438596
T00261	msy	Prokaryotes;Bacteria;Tenericutes;Mycoplasmopsis	Tenericutes	GCA_000008245.1_ASM824v1	Mycoplasma synoviae 53	681	119	8	47	29	5	11	22	12		0.174743	0.0672269	0.394958	0.243697	0.0420168	0.092437	0.184874	0.10084
T00177	pto	Prokaryotes;Archaea;Candidatus Thermoplasmatota;Picrophilus	Candidatus Thermoplasmatota	GCA_000008265.1_ASM826v1	Picrophilus torridus	1535	253	37	83	43	42	19	38	6		0.164821	0.146245	0.328063	0.16996	0.166008	0.0750988	0.150198	0.0237154
T00174	lmf	Prokaryotes;Bacteria;Firmicutes - Bacilli;Listeria	Firmicutes - Bacilli	GCA_000008285.1_ASM828v1	Listeria monocytogenes F2365 (serotype 4b)	2821	549	72	234	97	55	53	59	19		0.194612	0.131148	0.42623	0.176685	0.100182	0.0965392	0.107468	0.0346084
T00187	mfl	Prokaryotes;Bacteria;Tenericutes;Mesoplasma	Tenericutes	GCA_000008305.1_ASM830v1	Mesoplasma florum L1	683	151	13	62	33	5	13	27	6		0.221083	0.0860927	0.410596	0.218543	0.0331126	0.0860927	0.178808	0.0397351
T00188	pac	Prokaryotes;Bacteria;Actinobacteria;Cutibacterium	Actinobacteria	GCA_000008345.1_ASM834v1	Cutibacterium acnes KPA171202	2297	445	72	170	86	48	31	57	14		0.193731	0.161798	0.382022	0.193258	0.107865	0.0696629	0.12809	0.0314607
T00176	mmo	Prokaryotes;Bacteria;Tenericutes;Mesomycoplasma	Tenericutes	GCA_000008365.1_ASM836v1	Mycoplasma mobile	635	137	10	57	33	4	11	23	9		0.215748	0.0729927	0.416058	0.240876	0.0291971	0.080292	0.167883	0.0656934
T00234	wbm	Prokaryotes;Bacteria;Alphaproteobacteria;Wolbachia	Alphaproteobacteria	GCA_000008385.1_ASM838v1	Wolbachia endosymbiont strain TRS of Brugia malayi	805	206	39	72	35	18	12	41	11		0.255901	0.18932	0.349515	0.169903	0.0873786	0.0582524	0.199029	0.0533981
T00206	mhy	Prokaryotes;Bacteria;Tenericutes;Mesomycoplasma	Tenericutes	GCA_000008405.1_ASM840v1	Mycoplasma hyopneumoniae 232	691	113	9	46	23	5	11	23	6		0.163531	0.079646	0.40708	0.20354	0.0442478	0.0973451	0.20354	0.0530973
T00200	bld	Prokaryotes;Bacteria;Firmicutes - Bacilli;Bacillus	Firmicutes - Bacilli	GCA_000008425.1_ASM842v1	Bacillus licheniformis DSM 13 = ATCC 14580	4172	733	125	287	159	76	47	67	22		0.175695	0.170532	0.391542	0.216917	0.103683	0.0641201	0.0914052	0.0300136
T00178	bar	Prokaryotes;Bacteria;Firmicutes - Bacilli;Bacillus	Firmicutes - Bacilli	GCA_000008445.1_ASM844v1	Bacillus anthracis Ames Ancestor	5486	735	136	281	153	71	47	70	23		0.133977	0.185034	0.382313	0.208163	0.0965986	0.0639456	0.0952381	0.0312925
T00218	ilo	Prokaryotes;Bacteria;Gammaproteobacteria - Others;Idiomarina	Gammaproteobacteria - Others	GCA_000008465.1_ASM846v1	Idiomarina loihiensis L2TR	2628	517	85	204	105	52	37	66	13		0.196728	0.16441	0.394584	0.203095	0.10058	0.0715667	0.12766	0.0251451
T00199	lpn	Prokaryotes;Bacteria;Gammaproteobacteria - Others;Legionella	Gammaproteobacteria - Others	GCA_000008485.1_ASM848v1	Legionella pneumophila subsp. pneumophila Philadelphia 1 (serogroup 1)	2942	454	80	161	96	49	31	61	18		0.154317	0.176211	0.354626	0.211454	0.10793	0.0682819	0.134361	0.0396476
T00179	btk	Prokaryotes;Bacteria;Firmicutes - Bacilli;Bacillus	Firmicutes - Bacilli	GCA_000008505.1_ASM850v1	Bacillus thuringiensis serovar konkukian 97-27	5197	772	136	304	162	70	49	74	25		0.148547	0.176166	0.393782	0.209845	0.0906736	0.0634715	0.0958549	0.0323834
T00022	tma	Prokaryotes;Bacteria;Thermotogae;Thermotoga	Thermotogae	GCA_000008545.1_ASM854v1	Thermotoga maritima MSB8	1846	371	54	140	85	38	27	53	10		0.200975	0.145553	0.377358	0.229111	0.102426	0.0727763	0.142857	0.0269542
T00053	mtc	Prokaryotes;Bacteria;Actinobacteria;Mycobacterium	Actinobacteria	GCA_000008585.1_ASM858v1	Mycobacterium tuberculosis CDC1551	4189	570	105	221	115	60	32	64	15		0.136071	0.184211	0.387719	0.201754	0.105263	0.0561404	0.112281	0.0263158
T00016	tpa	Prokaryotes;Bacteria;Spirochaetes;Treponema	Spirochaetes	GCA_000008605.1_ASM860v1	Treponema pallidum subsp. pallidum Nichols	1031	174	20	64	41	10	15	31	7		0.168768	0.114943	0.367816	0.235632	0.0574713	0.0862069	0.178161	0.0402299
T00009	mth	Prokaryotes;Archaea;Euryarchaeota;Methanothermobacter	Euryarchaeota	GCA_000008645.1_ASM864v1	Methanothermobacter thermautotrophicus	1869	344	62	136	47	44	22	48	7		0.184056	0.180233	0.395349	0.136628	0.127907	0.0639535	0.139535	0.0203488
T00011	afu	Prokaryotes;Archaea;Euryarchaeota;Archaeoglobus	Euryarchaeota	GCA_000008665.1_ASM866v1	Archaeoglobus fulgidus DSM 4304	2407	342	61	121	52	48	22	53	9		0.142086	0.178363	0.353801	0.152047	0.140351	0.0643275	0.154971	0.0263158
T00012	bbu	Prokaryotes;Bacteria;Spirochaetes;Borreliella	Spirochaetes	GCA_000008685.2_ASM868v2	Borreliella burgdorferi B31	1339	160	9	63	41	6	17	26	5		0.119492	0.05625	0.39375	0.25625	0.0375	0.10625	0.1625	0.03125
T00021	cpn	Prokaryotes;Bacteria;Chlamydiae;Chlamydia	Chlamydiae	GCA_000008745.1_ASM874v1	Chlamydia pneumoniae CWL029	1052	205	29	83	41	17	15	32	6		0.194867	0.141463	0.404878	0.2	0.0829268	0.0731707	0.156098	0.0292683
T00020	hpj	Prokaryotes;Bacteria;Epsilonproteobacteria;Helicobacter	Epsilonproteobacteria	GCA_000008785.1_ASM878v1	Helicobacter pylori J99	1491	319	46	122	60	38	21	42	7		0.21395	0.144201	0.382445	0.188088	0.119122	0.0658307	0.131661	0.0219436
T00027	nme	Prokaryotes;Bacteria;Betaproteobacteria;Neisseria	Betaproteobacteria	GCA_000008805.1_ASM880v1	Neisseria meningitidis MC58 (serogroup B)	2063	453	87	171	74	52	34	56	13		0.219583	0.192053	0.377483	0.163355	0.11479	0.0750552	0.12362	0.0286976
T00101	wbr	Prokaryotes;Bacteria;Gammaproteobacteria - Enterobacteria;Wigglesworthia	Gammaproteobacteria - Enterobacteria	GCA_000008885.1_ASM888v1	Wigglesworthia glossinidia endosymbiont of Glossina brevipalpis	611	256	38	97	45	23	15	50	8		0.418985	0.148438	0.378906	0.175781	0.0898438	0.0585938	0.195312	0.03125
T00337	lsl	Prokaryotes;Bacteria;Firmicutes - Bacilli;Ligilactobacillus	Firmicutes - Bacilli	GCA_000008925.1_ASM892v1	Lactobacillus salivarius UCC118	2014	331	35	132	65	20	35	54	12		0.16435	0.10574	0.398792	0.196375	0.060423	0.10574	0.163142	0.0362538
T00707	blj	Prokaryotes;Bacteria;Actinobacteria;Bifidobacterium	Actinobacteria	GCA_000008945.1_ASM894v1	Bifidobacterium longum DJO10A	2003	346	44	131	75	32	30	45	7		0.172741	0.127168	0.378613	0.216763	0.0924855	0.0867052	0.130058	0.0202312
T00303	sab	Prokaryotes;Bacteria;Firmicutes - Bacilli;Staphylococcus	Firmicutes - Bacilli	GCA_000009005.1_ASM900v1	Staphylococcus aureus RF122	2515	511	83	195	105	54	35	55	14		0.203181	0.162427	0.381605	0.205479	0.105675	0.0684932	0.107632	0.0273973
T00273	deh	Prokaryotes;Bacteria;Chloroflexi;Dehalococcoides	Chloroflexi	GCA_000009025.1_ASM902v1	Dehalococcoides mccartyi CBDB1	1458	308	39	127	50	37	22	49	8		0.211248	0.126623	0.412338	0.162338	0.12013	0.0714286	0.159091	0.025974
T00063	ype	Prokaryotes;Bacteria;Gammaproteobacteria - Enterobacteria;Yersinia	Gammaproteobacteria - Enterobacteria	GCA_000009065.1_ASM906v1	Yersinia pestis CO92 (biovar Orientalis)	4083	758	145	278	176	83	55	63	27		0.185648	0.191293	0.366755	0.23219	0.109499	0.0725594	0.0831135	0.0356201
T00031	nma	Prokaryotes;Bacteria;Betaproteobacteria;Neisseria	Betaproteobacteria	GCA_000009105.1_ASM910v1	Neisseria meningitidis Z2491 (serogroup A)	1909	443	84	164	76	50	35	55	13		0.232059	0.189616	0.370203	0.171558	0.112867	0.0790068	0.124153	0.0293454
T00071	rso	Prokaryotes;Bacteria;Betaproteobacteria;Ralstonia	Betaproteobacteria	GCA_000009125.1_ASM912v1	Ralstonia solanacearum GMI1000	5120	704	154	255	137	83	39	60	34		0.1375	0.21875	0.362216	0.194602	0.117898	0.0553977	0.0852273	0.0482955
T00130	neu	Prokaryotes;Bacteria;Betaproteobacteria;Nitrosomonas	Betaproteobacteria	GCA_000009145.1_ASM914v1	Nitrosomonas europaea	2462	457	77	180	81	50	30	59	17		0.185621	0.16849	0.393873	0.177243	0.109409	0.0656455	0.129103	0.0371991
T00288	xcv	Prokaryotes;Bacteria;Gammaproteobacteria - Others;Xanthomonas	Gammaproteobacteria - Others	GCA_000009165.1_ASM916v1	Xanthomonas campestris pv. vesicatoria	4726	694	121	264	152	70	43	70	25		0.146847	0.174352	0.380403	0.21902	0.100865	0.0619597	0.100865	0.0360231
T00375	hwa	Prokaryotes;Archaea;Euryarchaeota;Haloquadratum	Euryarchaeota	GCA_000009185.1_ASM918v1	Haloquadratum walsbyi DSM 16790	2560	322	41	119	62	48	20	44	14		0.125781	0.127329	0.369565	0.192547	0.149068	0.0621118	0.136646	0.0434783
T00487	cdf	Prokaryotes;Bacteria;Firmicutes - Clostridia;Clostridioides	Firmicutes - Clostridia	GCA_000009205.2_ASM920v2	Clostridioides difficile 630	3809	595	82	277	116	43	43	63	16		0.156209	0.137815	0.465546	0.194958	0.0722689	0.0722689	0.105882	0.0268908
T00899	pfs	Prokaryotes;Bacteria;Gammaproteobacteria - Others;Pseudomonas	Gammaproteobacteria - Others	GCA_000009225.1_ASM922v1	Pseudomonas fluorescens SBW25	5921	869	159	345	176	95	53	77	31		0.146766	0.182969	0.397008	0.202532	0.109321	0.0609896	0.0886076	0.0356732
T00331	ftl	Prokaryotes;Bacteria;Gammaproteobacteria - Others;Francisella	Gammaproteobacteria - Others	GCA_000009245.1_ASM924v1	Francisella tularensis subsp. holarctica LVS	1754	355	55	129	71	41	23	55	10		0.202395	0.15493	0.36338	0.2	0.115493	0.0647887	0.15493	0.028169
T00402	rle	Prokaryotes;Bacteria;Alphaproteobacteria;Rhizobium	Alphaproteobacteria	GCA_000009265.1_ASM926v1	Rhizobium leguminosarum bv. viciae 3841	7131	814	150	270	192	95	50	82	44		0.114149	0.184275	0.331695	0.235872	0.116708	0.0614251	0.100737	0.0540541
T00416	reh	Prokaryotes;Bacteria;Betaproteobacteria;Cupriavidus	Betaproteobacteria	GCA_000009285.2_ASM928v2	Cupriavidus necator H16	6626	859	202	294	167	108	46	67	41		0.129641	0.235157	0.342258	0.194412	0.125728	0.0535506	0.0779977	0.0477299
T00371	hac	Prokaryotes;Bacteria;Epsilonproteobacteria;Helicobacter	Epsilonproteobacteria	GCA_000009305.1_ASM930v1	Helicobacter acinonychis	1618	306	43	113	57	39	21	41	8		0.189122	0.140523	0.369281	0.186275	0.127451	0.0686275	0.133987	0.0261438
T00381	ftf	Prokaryotes;Bacteria;Gammaproteobacteria - Others;Francisella	Gammaproteobacteria - Others	GCA_000009325.1_ASM932v1	Francisella tularensis subsp. tularensis FSC198	1605	344	53	129	66	38	22	54	10		0.21433	0.15407	0.375	0.19186	0.110465	0.0639535	0.156977	0.0290698
T00469	yen	Prokaryotes;Bacteria;Gammaproteobacteria - Enterobacteria;Yersinia	Gammaproteobacteria - Enterobacteria	GCA_000009345.1_ASM934v1	Yersinia enterocolitica subsp. enterocolitica 8081 (serotype 0:8)	4056	829	143	315	192	96	58	68	27		0.204389	0.172497	0.379976	0.231604	0.115802	0.0699638	0.0820265	0.0325694
T00380	abo	Prokaryotes;Bacteria;Gammaproteobacteria - Others;Alcanivorax	Gammaproteobacteria - Others	GCA_000009365.1_ASM936v1	Alcanivorax borkumensis	2755	542	89	213	109	62	33	60	16		0.196733	0.164207	0.392989	0.201107	0.114391	0.0608856	0.110701	0.0295203
T00863	sca	Prokaryotes;Bacteria;Firmicutes - Bacilli;Staphylococcus	Firmicutes - Bacilli	GCA_000009405.1_ASM940v1	Staphylococcus carnosus subsp. carnosus	2462	500	88	180	105	53	37	58	15		0.203087	0.176	0.36	0.21	0.106	0.074	0.116	0.03
T00475	llm	Prokaryotes;Bacteria;Firmicutes - Bacilli;Lactococcus	Firmicutes - Bacilli	GCA_000009425.1_ASM942v1	Lactococcus lactis subsp. cremoris MG1363	2434	406	51	164	79	38	32	55	12		0.166804	0.125616	0.403941	0.194581	0.0935961	0.0788177	0.135468	0.0295567
T00458	nmc	Prokaryotes;Bacteria;Betaproteobacteria;Neisseria	Betaproteobacteria	GCA_000009465.1_ASM946v1	Neisseria meningitidis FAM18 (serogroup C)	1917	446	83	171	75	49	35	55	13		0.232655	0.186099	0.383408	0.168161	0.109865	0.0784753	0.123318	0.029148
T00771	bcj	Prokaryotes;Bacteria;Betaproteobacteria;Burkholderia	Betaproteobacteria	GCA_000009485.1_ASM948v1	Burkholderia cenocepacia J2315	7121	862	179	314	187	98	45	67	31		0.12105	0.207657	0.364269	0.216937	0.113689	0.0522042	0.0777262	0.0359629
T00776	set	Prokaryotes;Bacteria;Gammaproteobacteria - Enterobacteria;Salmonella	Gammaproteobacteria - Enterobacteria	GCA_000009505.1_ASM950v1	Salmonella enterica subsp. enterica serovar Enteritidis P125109	4200	928	173	348	195	128	70	71	24		0.220952	0.186422	0.375	0.210129	0.137931	0.075431	0.0765086	0.0258621
T00770	seg	Prokaryotes;Bacteria;Gammaproteobacteria - Enterobacteria;Salmonella	Gammaproteobacteria - Enterobacteria	GCA_000009525.1_ASM952v1	Salmonella enterica subsp. enterica serovar Gallinarum 287/91	3956	898	168	333	191	122	70	70	22		0.226997	0.187082	0.370824	0.212695	0.135857	0.077951	0.077951	0.0244989
T00849	sub	Prokaryotes;Bacteria;Firmicutes - Bacilli;Streptococcus	Firmicutes - Bacilli	GCA_000009545.1_ASM954v1	Streptococcus uberis	1762	382	41	163	74	29	36	51	12		0.216799	0.10733	0.426702	0.193717	0.0759162	0.0942408	0.133508	0.0314136
T02096	ebe	Prokaryotes;Bacteria;Gammaproteobacteria - Enterobacteria;Escherichia	Gammaproteobacteria - Enterobacteria	GCA_000009565.2_ASM956v1	Escherichia coli BL21(DE3)	4208	959	189	351	214	121	71	70	22		0.227899	0.19708	0.366006	0.223149	0.126173	0.0740355	0.0729927	0.0229406
T02071	sug	Prokaryotes;Bacteria;Firmicutes - Bacilli;Staphylococcus	Firmicutes - Bacilli	GCA_000009585.1_ASM958v1	Staphylococcus aureus subsp. aureus ST398 (MRSA)	2710	518	89	193	107	53	36	55	17		0.191144	0.171815	0.372587	0.206564	0.102317	0.0694981	0.106178	0.0328185
T00036	buc	Prokaryotes;Bacteria;Gammaproteobacteria - Enterobacteria;Buchnera	Gammaproteobacteria - Enterobacteria	GCA_000009605.1_ASM960v1	Buchnera aphidicola APS (Acyrthosiphon pisum)	574	282	53	106	49	30	20	40	10		0.491289	0.187943	0.375887	0.173759	0.106383	0.070922	0.141844	0.035461
T00043	mlo	Prokaryotes;Bacteria;Alphaproteobacteria;Mesorhizobium	Alphaproteobacteria	GCA_000009625.1_ASM962v1	Mesorhizobium japonicum MAFF 303099	7281	790	161	266	164	84	44	97	50		0.108502	0.203797	0.336709	0.207595	0.106329	0.0556962	0.122785	0.0632911
T00051	sau	Prokaryotes;Bacteria;Firmicutes - Bacilli;Staphylococcus	Firmicutes - Bacilli	GCA_000009645.1_ASM964v1	Staphylococcus aureus subsp. aureus N315 (MRSA/VSSA)	2624	528	86	206	108	53	36	55	14		0.20122	0.162879	0.390152	0.204545	0.100379	0.0681818	0.104167	0.0265152
T00052	sav	Prokaryotes;Bacteria;Firmicutes - Bacilli;Staphylococcus	Firmicutes - Bacilli	GCA_000009665.1_ASM966v1	Staphylococcus aureus subsp. aureus Mu50 (MRSA/VISA)	2733	523	86	200	110	53	36	55	14		0.191365	0.164436	0.382409	0.210325	0.101338	0.0688337	0.105163	0.0267686
T00074	cpe	Prokaryotes;Bacteria;Firmicutes - Clostridia;Clostridium	Firmicutes - Clostridia	GCA_000009685.1_ASM968v1	Clostridium perfringens 13	2723	482	46	194	127	43	39	52	11		0.177011	0.0954357	0.40249	0.263485	0.0892116	0.0809129	0.107884	0.0228216
T00069	ana	Prokaryotes;Bacteria;Cyanobacteria;Nostoc	Cyanobacteria	GCA_000009705.1_ASM970v1	Nostoc sp. PCC 7120	6132	761	114	352	153	72	40	59	36		0.124103	0.149803	0.462549	0.201051	0.0946124	0.0525624	0.0775296	0.0473062
T00150	vvy	Prokaryotes;Bacteria;Gammaproteobacteria - Others;Vibrio	Gammaproteobacteria - Others	GCA_000009745.1_ASM974v1	Vibrio vulnificus YJ016	5028	781	125	315	165	83	58	70	20		0.15533	0.160051	0.403329	0.211268	0.106274	0.0742638	0.0896287	0.0256082
T00217	gka	Prokaryotes;Bacteria;Firmicutes - Bacilli;Geobacillus	Firmicutes - Bacilli	GCA_000009785.1_ASM978v1	Geobacillus kaustophilus	3540	657	124	244	142	70	39	65	25		0.185593	0.188737	0.371385	0.216134	0.106545	0.0593607	0.0989346	0.0380518
T00207	nfa	Prokaryotes;Bacteria;Actinobacteria;Nocardia	Actinobacteria	GCA_000009805.1_ASM980v1	Nocardia farcinica IFM 10152	5946	627	102	238	125	70	41	73	21		0.105449	0.162679	0.379585	0.199362	0.111643	0.0653907	0.116427	0.0334928
T00228	bcl	Prokaryotes;Bacteria;Firmicutes - Bacilli;Alkalihalobacillus	Firmicutes - Bacilli	GCA_000009825.1_ASM982v1	Alkalihalobacillus clausii	4087	679	116	263	139	72	42	69	22		0.166137	0.170839	0.387334	0.204713	0.106038	0.0618557	0.10162	0.0324006
T00154	poy	Prokaryotes;Bacteria;Tenericutes;Phytoplasma	Tenericutes	GCA_000009845.1_ASM984v1	Onion yellows phytoplasma OY-M	752	107	7	50	15	3	7	29	2		0.142287	0.0654206	0.46729	0.140187	0.0280374	0.0654206	0.271028	0.0186916
T00250	sha	Prokaryotes;Bacteria;Firmicutes - Bacilli;Staphylococcus	Firmicutes - Bacilli	GCA_000009865.1_ASM986v1	Staphylococcus haemolyticus JCSC1435	2694	489	82	182	104	49	34	55	17		0.181514	0.167689	0.372188	0.212679	0.100204	0.0695297	0.112474	0.0347648
T00910	kpu	Prokaryotes;Bacteria;Gammaproteobacteria - Enterobacteria;Klebsiella	Gammaproteobacteria - Enterobacteria	GCA_000009885.1_ASM988v1	Klebsiella pneumoniae subsp. pneumoniae NTUH-K2044 (serotype K1)	5284	996	195	366	227	123	67	69	25		0.188494	0.195783	0.36747	0.227912	0.123494	0.0672691	0.0692771	0.0251004
T00196	sth	Prokaryotes;Bacteria;Firmicutes - Clostridia;Symbiobacterium	Firmicutes - Clostridia	GCA_000009905.1_ASM990v1	Symbiobacterium thermophilum	3337	530	93	214	112	50	28	62	21		0.158825	0.175472	0.403774	0.211321	0.0943396	0.0528302	0.116981	0.0396226
T00202	bfr	Prokaryotes;Bacteria;Bacteroidetes;Bacteroides	Bacteroidetes	GCA_000009925.1_ASM992v1	Bacteroides fragilis YCH46	4625	546	70	207	138	46	48	54	12		0.118054	0.128205	0.379121	0.252747	0.0842491	0.0879121	0.0989011	0.021978
T00332	cfe	Prokaryotes;Bacteria;Chlamydiae;Chlamydia	Chlamydiae	GCA_000009945.1_ASM994v1	Chlamydia felis Fe/C-56	1013	215	28	88	42	20	16	32	5		0.212241	0.130233	0.409302	0.195349	0.0930233	0.0744186	0.148837	0.0232558
T00226	tko	Prokaryotes;Archaea;Euryarchaeota;Thermococcus	Euryarchaeota	GCA_000009965.1_ASM996v1	Thermococcus kodakarensis	2306	298	49	117	57	35	18	41	5		0.129228	0.16443	0.392617	0.191275	0.11745	0.0604027	0.137584	0.0167785
T00305	mag	Prokaryotes;Bacteria;Alphaproteobacteria;Magnetospirillum	Alphaproteobacteria	GCA_000009985.1_ASM998v1	Magnetospirillum magneticum	4559	638	110	285	103	59	36	69	26		0.139943	0.172414	0.446708	0.161442	0.0924765	0.0564263	0.10815	0.0407524
T00735	lrf	Prokaryotes;Bacteria;Firmicutes - Bacilli;Limosilactobacillus	Firmicutes - Bacilli	GCA_000010005.1_ASM1000v1	Lactobacillus reuteri JCM 1112	1820	338	40	128	69	22	32	58	8		0.185714	0.118343	0.378698	0.204142	0.0650888	0.0946746	0.171598	0.0236686
T00360	xom	Prokaryotes;Bacteria;Gammaproteobacteria - Others;Xanthomonas	Gammaproteobacteria - Others	GCA_000010025.1_ASM1002v1	Xanthomonas oryzae pv. oryzae MAFF 311018	4372	610	108	231	133	59	36	66	23		0.139524	0.177049	0.378689	0.218033	0.0967213	0.0590164	0.108197	0.0377049
T00333	dsy	Prokaryotes;Bacteria;Firmicutes - Clostridia;Desulfitobacterium	Firmicutes - Clostridia	GCA_000010045.1_ASM1004v1	Desulfitobacterium hafniense Y51	5060	594	96	255	106	59	34	73	14		0.117391	0.161616	0.429293	0.178451	0.0993266	0.0572391	0.122896	0.023569
T00316	sgl	Prokaryotes;Bacteria;Gammaproteobacteria - Enterobacteria;Sodalis	Gammaproteobacteria - Enterobacteria	GCA_000010085.1_ASM1008v1	Sodalis glossinidius	2516	559	93	202	133	61	36	57	19		0.222178	0.166369	0.36136	0.237925	0.109123	0.0644007	0.101968	0.0339893
T00881	rer	Prokaryotes;Bacteria;Actinobacteria;Rhodococcus	Actinobacteria	GCA_000010105.1_ASM1010v1	Rhodococcus erythropolis PR4	6437	699	132	257	148	82	37	70	24		0.108591	0.188841	0.367668	0.211731	0.11731	0.0529328	0.100143	0.0343348
T00269	ssp	Prokaryotes;Bacteria;Firmicutes - Bacilli;Staphylococcus	Firmicutes - Bacilli	GCA_000010125.1_ASM1012v1	Staphylococcus saprophyticus	2514	494	82	187	98	55	32	54	15		0.1965	0.165992	0.378543	0.198381	0.111336	0.0647773	0.109312	0.0303644
T00699	lfe	Prokaryotes;Bacteria;Firmicutes - Bacilli;Limosilactobacillus	Firmicutes - Bacilli	GCA_000010145.1_ASM1014v1	Lactobacillus fermentum IFO 3956	1843	349	47	135	67	22	32	57	7		0.189365	0.13467	0.386819	0.191977	0.0630372	0.0916905	0.163324	0.0200573
T00879	bbe	Prokaryotes;Bacteria;Firmicutes - Bacilli;Brevibacillus	Firmicutes - Bacilli	GCA_000010165.1_ASM1016v1	Brevibacillus brevis	5949	775	127	319	162	77	44	78	30		0.130274	0.163871	0.411613	0.209032	0.0993548	0.0567742	0.100645	0.0387097
T00661	fma	Prokaryotes;Bacteria;Firmicutes - Others;Finegoldia	Firmicutes - Others	GCA_000010185.1_ASM1018v1	Finegoldia magna	1813	289	34	127	60	21	21	43	9		0.159404	0.117647	0.439446	0.207612	0.0726644	0.0726644	0.148789	0.0311419
T00705	ott	Prokaryotes;Bacteria;Alphaproteobacteria;Orientia	Alphaproteobacteria	GCA_000010205.1_ASM1020v1	Orientia tsutsugamushi Ikeda	1967	179	28	72	33	7	9	31	7		0.0910015	0.156425	0.402235	0.184358	0.0391061	0.0502793	0.173184	0.0391061
T00501	cgt	Prokaryotes;Bacteria;Actinobacteria;Corynebacterium	Actinobacteria	GCA_000010225.1_ASM1022v1	Corynebacterium glutamicum R	3238	451	71	182	78	55	31	54	13		0.139284	0.157428	0.403548	0.172949	0.121951	0.0687361	0.119734	0.0288248
T00068	ecj	Prokaryotes;Bacteria;Gammaproteobacteria - Enterobacteria;Escherichia	Gammaproteobacteria - Enterobacteria	GCA_000010245.1_ASM1024v1	Escherichia coli K-12 W3110	4227	976	191	358	217	126	71	70	25		0.230897	0.195697	0.366803	0.222336	0.129098	0.0727459	0.0717213	0.0256148
T00832	ckr	Prokaryotes;Bacteria;Firmicutes - Clostridia;Clostridium	Firmicutes - Clostridia	GCA_000010265.1_ASM1026v1	Clostridium kluyveri NBRC 12016	3523	514	78	227	95	40	37	56	9		0.145898	0.151751	0.441634	0.184825	0.077821	0.0719844	0.108949	0.0175097
T00701	krh	Prokaryotes;Bacteria;Actinobacteria;Kocuria	Actinobacteria	GCA_000010285.1_ASM1028v1	Kocuria rhizophila	2356	431	70	174	69	52	27	53	11		0.182937	0.162413	0.403712	0.160093	0.12065	0.062645	0.12297	0.025522
T00878	gau	Prokaryotes;Bacteria;Gemmatimonadetes;Gemmatimonas	Gemmatimonadetes	GCA_000010305.1_ASM1030v1	Gemmatimonas aurantiaca	3935	556	80	232	116	57	36	61	18		0.141296	0.143885	0.417266	0.208633	0.102518	0.0647482	0.109712	0.0323741
T00565	nis	Prokaryotes;Bacteria;Epsilonproteobacteria;Nitratiruptor	Epsilonproteobacteria	GCA_000010325.1_ASM1032v1	Nitratiruptor sp. SB155-2	1843	378	61	152	54	50	27	50	8		0.2051	0.161376	0.402116	0.142857	0.132275	0.0714286	0.132275	0.021164
T00572	sun	Prokaryotes;Bacteria;Epsilonproteobacteria;Sulfurovum	Epsilonproteobacteria	GCA_000010345.1_ASM1034v1	Sulfurovum sp. NBC37-1	2438	424	60	171	71	52	29	51	9		0.173913	0.141509	0.403302	0.167453	0.122642	0.0683962	0.120283	0.0212264
T00403	crp	Prokaryotes;Bacteria;Gammaproteobacteria - Others;Carsonella	Gammaproteobacteria - Others	GCA_000010365.1_ASM1036v1	Candidatus Carsonella ruddii PV	182	39	9	13	4	6	1	7	4		0.214286	0.230769	0.333333	0.102564	0.153846	0.025641	0.179487	0.102564
T00784	ecy	Prokaryotes;Bacteria;Gammaproteobacteria - Enterobacteria;Escherichia	Gammaproteobacteria - Enterobacteria	GCA_000010385.1_ASM1038v1	Escherichia coli O152:H28 SE11 (commensal)	5002	968	194	350	215	124	70	70	26		0.193523	0.200413	0.36157	0.222107	0.128099	0.072314	0.072314	0.0268595
T00530	vok	Prokaryotes;Bacteria;Gammaproteobacteria - Others;Vesicomyosocius	Gammaproteobacteria - Others	GCA_000010405.1_ASM1040v1	Candidatus Vesicomyosocius okutanii	937	333	58	121	49	41	23	54	13		0.35539	0.174174	0.363363	0.147147	0.123123	0.0690691	0.162162	0.039039
T00437	bad	Prokaryotes;Bacteria;Actinobacteria;Bifidobacterium	Actinobacteria	GCA_000010425.1_ASM1042v1	Bifidobacterium adolescentis ATCC 15703	1631	321	36	123	70	32	28	45	7		0.196812	0.11215	0.383178	0.218069	0.0996885	0.0872274	0.140187	0.0218069
T00588	saw	Prokaryotes;Bacteria;Firmicutes - Bacilli;Staphylococcus	Firmicutes - Bacilli	GCA_000010445.1_ASM1044v1	Staphylococcus aureus subsp. aureus Mu3 (MRSA/hetero-VISA)	2699	523	86	200	110	53	36	55	14		0.193775	0.164436	0.382409	0.210325	0.101338	0.0688337	0.105163	0.0267686
T00557	sae	Prokaryotes;Bacteria;Firmicutes - Bacilli;Staphylococcus	Firmicutes - Bacilli	GCA_000010465.1_ASM1046v1	Staphylococcus aureus subsp. aureus Newman	2624	516	86	194	111	53	36	55	14		0.196646	0.166667	0.375969	0.215116	0.102713	0.0697674	0.106589	0.0271318
T02077	ese	Prokaryotes;Bacteria;Gammaproteobacteria - Enterobacteria;Escherichia	Gammaproteobacteria - Enterobacteria	GCA_000010485.1_ASM1048v1	Escherichia coli O150:H5 SE15 (commensal)	4488	980	186	373	214	120	69	71	23		0.21836	0.189796	0.380612	0.218367	0.122449	0.0704082	0.072449	0.0234694
T00609	azc	Prokaryotes;Bacteria;Alphaproteobacteria;Azorhizobium	Alphaproteobacteria	GCA_000010525.1_ASM1052v1	Azorhizobium caulinodans	4717	648	143	214	135	76	37	65	32		0.137375	0.220679	0.330247	0.208333	0.117284	0.0570988	0.100309	0.0493827
T00740	bmj	Prokaryotes;Bacteria;Betaproteobacteria;Burkholderia	Betaproteobacteria	GCA_000010545.1_ASM1054v1	Burkholderia multivorans ATCC 17616 (Tohoku)	6112	799	170	286	173	87	43	67	30		0.130726	0.212766	0.357947	0.216521	0.108886	0.0538173	0.0838548	0.0375469
T00519	pth	Prokaryotes;Bacteria;Firmicutes - Clostridia;Pelotomaculum	Firmicutes - Clostridia	GCA_000010565.1_ASM1056v1	Pelotomaculum thermopropionicum	2920	445	61	174	91	47	28	71	7		0.152397	0.137079	0.391011	0.204494	0.105618	0.0629213	0.159551	0.0157303
T00691	sgr	Prokaryotes;Bacteria;Actinobacteria;Streptomyces	Actinobacteria	GCA_000010605.1_ASM1060v1	Streptomyces griseus	7136	817	115	325	203	80	51	72	21		0.11449	0.140759	0.397797	0.24847	0.0979192	0.0624235	0.0881273	0.0257038
T00792	aps	Prokaryotes;Bacteria;Bacteroidetes;Azobacteroides	Bacteroidetes	GCA_000010645.1_ASM1064v1	Candidatus Azobacteroides pseudotrichonymphae	852	243	35	85	31	34	26	43	5		0.285211	0.144033	0.349794	0.127572	0.139918	0.106996	0.176955	0.0205761
T00917	dma	Prokaryotes;Bacteria;Deltaproteobacteria;Solidesulfovibrio	Deltaproteobacteria	GCA_000010665.1_ASM1066v1	Solidesulfovibrio magneticus	4704	646	88	326	114	52	35	61	15		0.13733	0.136223	0.504644	0.176471	0.0804954	0.0541796	0.0944272	0.0232198
T00932	sds	Prokaryotes;Bacteria;Firmicutes - Bacilli;Streptococcus	Firmicutes - Bacilli	GCA_000010705.1_ASM1070v1	Streptococcus dysgalactiae subsp. equisimilis GGS_124	2097	369	40	154	73	30	33	50	9		0.175966	0.108401	0.417344	0.197832	0.0813008	0.0894309	0.135501	0.0243902
T01169	azl	Prokaryotes;Bacteria;Alphaproteobacteria;Azospirillum	Alphaproteobacteria	GCA_000010725.1_ASM1072v1	Azospirillum sp. B510	6309	882	164	364	187	86	47	74	40		0.1398	0.185941	0.412698	0.212018	0.0975057	0.053288	0.0839002	0.0453515
T01096	eoh	Prokaryotes;Bacteria;Gammaproteobacteria - Enterobacteria;Escherichia	Gammaproteobacteria - Enterobacteria	GCA_000010745.1_ASM1074v1	Escherichia coli O103:H2 12009 (EHEC)	5121	976	192	348	228	125	69	70	26		0.190588	0.196721	0.356557	0.233607	0.128074	0.0706967	0.0717213	0.0266393
T01097	eoi	Prokaryotes;Bacteria;Gammaproteobacteria - Enterobacteria;Escherichia	Gammaproteobacteria - Enterobacteria	GCA_000010765.1_ASM1076v1	Escherichia coli O111:H- 11128 (EHEC)	5407	980	193	354	233	120	66	69	27		0.181247	0.196939	0.361224	0.237755	0.122449	0.0673469	0.0704082	0.027551
T01167	hth	Prokaryotes;Bacteria;Aquificae;Hydrogenobacter	Aquificae	GCA_000010785.1_ASM1078v1	Hydrogenobacter thermophilus	1894	403	87	149	60	43	26	57	15		0.212777	0.215881	0.369727	0.148883	0.1067	0.0645161	0.141439	0.0372208
T00882	rop	Prokaryotes;Bacteria;Actinobacteria;Rhodococcus	Actinobacteria	GCA_000010805.1_ASM1080v1	Rhodococcus opacus B4	8203	788	166	294	141	95	43	81	26		0.0960624	0.21066	0.373096	0.178934	0.120558	0.0545685	0.102792	0.0329949
T00988	apt	Prokaryotes;Bacteria;Alphaproteobacteria;Acetobacter	Alphaproteobacteria	GCA_000010825.1_ASM1082v1	Acetobacter pasteurianus IFO 3283-01	3050	465	89	170	89	52	27	57	15		0.152459	0.191398	0.365591	0.191398	0.111828	0.0580645	0.122581	0.0322581
T01812	apf	Prokaryotes;Bacteria;Alphaproteobacteria;Acetobacter	Alphaproteobacteria	GCA_000010845.1_ASM1084v1	Acetobacter pasteurianus IFO 3283-03	3048	465	89	170	89	52	27	57	15		0.152559	0.191398	0.365591	0.191398	0.111828	0.0580645	0.122581	0.0322581
T01813	apu	Prokaryotes;Bacteria;Alphaproteobacteria;Acetobacter	Alphaproteobacteria	GCA_000010865.1_ASM1086v1	Acetobacter pasteurianus IFO 3283-07	3047	465	89	170	89	52	27	57	15		0.152609	0.191398	0.365591	0.191398	0.111828	0.0580645	0.122581	0.0322581
T01815	apq	Prokaryotes;Bacteria;Alphaproteobacteria;Acetobacter	Alphaproteobacteria	GCA_000010885.1_ASM1088v1	Acetobacter pasteurianus IFO 3283-22	3048	465	89	170	89	52	27	57	15		0.152559	0.191398	0.365591	0.191398	0.111828	0.0580645	0.122581	0.0322581
T01816	apx	Prokaryotes;Bacteria;Alphaproteobacteria;Acetobacter	Alphaproteobacteria	GCA_000010905.1_ASM1090v1	Acetobacter pasteurianus IFO 3283-26	3048	465	89	170	89	52	27	57	15		0.152559	0.191398	0.365591	0.191398	0.111828	0.0580645	0.122581	0.0322581
T01817	apz	Prokaryotes;Bacteria;Alphaproteobacteria;Acetobacter	Alphaproteobacteria	GCA_000010925.1_ASM1092v1	Acetobacter pasteurianus IFO 3283-32	3046	465	89	170	89	52	27	57	15		0.152659	0.191398	0.365591	0.191398	0.111828	0.0580645	0.122581	0.0322581
T01818	apw	Prokaryotes;Bacteria;Alphaproteobacteria;Acetobacter	Alphaproteobacteria	GCA_000010945.1_ASM1094v1	Acetobacter pasteurianus IFO 3283-01-42C	2984	460	88	169	87	51	27	57	15		0.154155	0.191304	0.367391	0.18913	0.11087	0.0586957	0.123913	0.0326087
T01814	apg	Prokaryotes;Bacteria;Alphaproteobacteria;Acetobacter	Alphaproteobacteria	GCA_000010965.1_ASM1096v1	Acetobacter pasteurianus IFO 3283-12	3046	465	89	170	89	52	27	57	15		0.152659	0.191398	0.365591	0.191398	0.111828	0.0580645	0.122581	0.0322581
T01188	ddf	Prokaryotes;Bacteria;Deferribacteres;Deferribacter	Deferribacteres	GCA_000010985.1_ASM1098v1	Deferribacter desulfuricans	2374	448	64	184	85	51	31	53	10		0.188711	0.142857	0.410714	0.189732	0.113839	0.0691964	0.118304	0.0223214
T01142	mpd	Prokaryotes;Archaea;Euryarchaeota;Methanocella	Euryarchaeota	GCA_000011005.1_ASM1100v1	Methanocella paludicola	3004	436	60	189	61	55	30	52	6		0.14514	0.137615	0.433486	0.139908	0.126147	0.0688073	0.119266	0.0137615
T01144	rmu	Prokaryotes;Bacteria;Actinobacteria;Rothia	Actinobacteria	GCA_000011025.1_ASM1102v1	Rothia mucilaginosa	1992	346	49	139	59	41	25	52	9		0.173695	0.141618	0.401734	0.17052	0.118497	0.0722543	0.150289	0.0260116
T02100	lrg	Prokaryotes;Bacteria;Firmicutes - Bacilli;Lacticaseibacillus	Firmicutes - Bacilli	GCA_000011045.1_ASM1104v1	Lacticaseibacillus rhamnosus GG	2755	424	43	184	79	36	40	53	8		0.153902	0.101415	0.433962	0.186321	0.0849057	0.0943396	0.125	0.0188679
T00122	bth	Prokaryotes;Bacteria;Bacteroidetes;Bacteroides	Bacteroidetes	GCA_000011065.1_ASM1106v1	Bacteroides thetaiotaomicron VPI-5482	4825	592	65	233	154	50	55	56	14		0.122694	0.109797	0.393581	0.260135	0.0844595	0.0929054	0.0945946	0.0236486
T00211	hma	Prokaryotes;Archaea;Euryarchaeota;Haloarcula	Euryarchaeota	GCA_000011085.1_ASM1108v1	Haloarcula marismortui	4240	440	66	178	78	59	24	49	21		0.103774	0.15	0.404545	0.177273	0.134091	0.0545455	0.111364	0.0477273
T00023	ape	Prokaryotes;Archaea;Crenarchaeota;Aeropyrum	Crenarchaeota	GCA_000011125.1_ASM1112v1	Aeropyrum pernix	1700	229	40	86	38	28	17	28	7		0.134706	0.174672	0.375546	0.165939	0.122271	0.0742358	0.122271	0.0305677
T00039	bha	Prokaryotes;Bacteria;Firmicutes - Bacilli;Alkalihalobacillus	Firmicutes - Bacilli	GCA_000011145.1_ASM1114v1	Alkalihalobacillus halodurans	4066	679	112	268	143	65	44	67	21		0.166995	0.164948	0.394698	0.210604	0.095729	0.0648012	0.0986745	0.0309278
T00032	cpj	Prokaryotes;Bacteria;Chlamydiae;Chlamydia	Chlamydiae	GCA_000011165.1_ASM1116v1	Chlamydia pneumoniae J138	1069	205	29	84	40	17	15	32	6		0.191768	0.141463	0.409756	0.195122	0.0829268	0.0731707	0.156098	0.0292683
T00042	tvo	Prokaryotes;Archaea;Candidatus Thermoplasmatota;Thermoplasma	Candidatus Thermoplasmatota	GCA_000011185.1_ASM1118v1	Thermoplasma volcanium	1526	229	30	78	36	34	18	39	3		0.150066	0.131004	0.340611	0.157205	0.148472	0.0786026	0.170306	0.0131004
T00062	sto	Prokaryotes;Archaea;Crenarchaeota;Sulfurisphaera	Crenarchaeota	GCA_000011205.1_ASM1120v1	Sulfurisphaera tokodaii	2816	309	55	94	55	47	18	47	14		0.10973	0.177994	0.304207	0.177994	0.152104	0.0582524	0.152104	0.0453074
T00107	mpe	Prokaryotes;Bacteria;Tenericutes;Malacoplasma	Tenericutes	GCA_000011225.1_ASM1122v1	Mycoplasma penetrans	1037	169	20	69	33	7	14	28	7		0.16297	0.118343	0.408284	0.195266	0.0414201	0.0828402	0.16568	0.0414201
T00093	oih	Prokaryotes;Bacteria;Firmicutes - Bacilli;Oceanobacillus	Firmicutes - Bacilli	GCA_000011245.1_ASM1124v1	Oceanobacillus iheyensis	3496	593	103	222	125	60	45	62	25		0.169622	0.173693	0.374368	0.210793	0.10118	0.0758853	0.104553	0.0421585
T00086	sam	Prokaryotes;Bacteria;Firmicutes - Bacilli;Staphylococcus	Firmicutes - Bacilli	GCA_000011265.1_ASM1126v1	Staphylococcus aureus subsp. aureus MW2 (CA-MRSA)	2632	516	86	197	104	54	36	55	14		0.196049	0.166667	0.381783	0.20155	0.104651	0.0697674	0.106589	0.0271318
T00119	sps	Prokaryotes;Bacteria;Firmicutes - Bacilli;Streptococcus	Firmicutes - Bacilli	GCA_000011285.1_ASM1128v1	Streptococcus pyogenes SSI-1 (serotype M3)	1861	355	39	140	74	29	31	51	9		0.190758	0.109859	0.394366	0.208451	0.0816901	0.0873239	0.143662	0.0253521
T00103	cef	Prokaryotes;Bacteria;Actinobacteria;Corynebacterium	Actinobacteria	GCA_000011305.1_ASM1130v1	Corynebacterium efficiens	2998	438	69	176	78	52	29	56	12		0.146097	0.157534	0.401826	0.178082	0.118721	0.06621	0.127854	0.0273973
T00102	cgl	Prokaryotes;Bacteria;Actinobacteria;Corynebacterium	Actinobacteria	GCA_000011325.1_ASM1132v1	Corynebacterium glutamicum ATCC 13032 (Kyowa Hakko)	3099	443	69	177	77	55	31	54	12		0.142949	0.155756	0.399549	0.173815	0.124153	0.0699774	0.121896	0.027088
T00109	bja	Prokaryotes;Bacteria;Alphaproteobacteria;Bradyrhizobium	Alphaproteobacteria	GCA_000011365.1_ASM1136v1	Bradyrhizobium diazoefficiens USDA 110	8317	869	196	297	173	103	38	87	49		0.104485	0.225547	0.341772	0.199079	0.118527	0.0437284	0.100115	0.0563867
T00148	gvi	Prokaryotes;Bacteria;Cyanobacteria;Gloeobacter	Cyanobacteria	GCA_000011385.1_ASM1138v1	Gloeobacter violaceus	4430	545	97	217	105	61	36	55	19		0.123025	0.177982	0.398165	0.192661	0.111927	0.066055	0.100917	0.0348624
T00161	mmy	Prokaryotes;Bacteria;Tenericutes;Mycoplasma	Tenericutes	GCA_000011445.1_ASM1144v1	Mycoplasma mycoides subsp. mycoides SC PG1	1016	165	12	75	34	8	14	28	8		0.162402	0.0727273	0.454545	0.206061	0.0484848	0.0848485	0.169697	0.0484848
T00142	pmm	Prokaryotes;Bacteria;Cyanobacteria;Prochlorococcus	Cyanobacteria	GCA_000011465.1_ASM1146v1	Prochlorococcus marinus subsp. pastoris CCMP1986	1948	376	65	129	73	49	24	53	12		0.193018	0.172872	0.343085	0.194149	0.130319	0.0638298	0.140957	0.0319149
T00143	pmt	Prokaryotes;Bacteria;Cyanobacteria;Prochlorococcus	Cyanobacteria	GCA_000011485.1_ASM1148v1	Prochlorococcus marinus MIT 9313	2850	405	67	137	83	48	32	55	15		0.142105	0.165432	0.338272	0.204938	0.118519	0.0790123	0.135802	0.037037
T00182	sar	Prokaryotes;Bacteria;Firmicutes - Bacilli;Staphylococcus	Firmicutes - Bacilli	GCA_000011505.1_ASM1150v1	Staphylococcus aureus subsp. aureus MRSA252 (MRSA)	2656	520	87	198	106	54	36	55	15		0.195783	0.167308	0.380769	0.203846	0.103846	0.0692308	0.105769	0.0288462
T00183	sas	Prokaryotes;Bacteria;Firmicutes - Bacilli;Staphylococcus	Firmicutes - Bacilli	GCA_000011525.1_ASM1152v1	Staphylococcus aureus subsp. aureus MSSA476 (MSSA)	2598	514	86	197	103	53	36	55	14		0.197844	0.167315	0.383268	0.200389	0.103113	0.0700389	0.107004	0.0272374
T00203	bps	Prokaryotes;Bacteria;Betaproteobacteria;Burkholderia	Betaproteobacteria	GCA_000011545.1_ASM1154v1	Burkholderia pseudomallei K96243	5729	782	155	282	175	83	38	71	38		0.136499	0.19821	0.360614	0.223785	0.106138	0.0485934	0.0907928	0.0485934
T00172	pcu	Prokaryotes;Bacteria;Chlamydiae;Protochlamydia	Chlamydiae	GCA_000011565.2_ASM1156v2	Candidatus Protochlamydia amoebophila	1841	281	45	96	65	27	23	38	13		0.152634	0.160142	0.341637	0.231317	0.0960854	0.0818505	0.135231	0.0462633
T00164	mmp	Prokaryotes;Archaea;Euryarchaeota;Methanococcus	Euryarchaeota	GCA_000011585.1_ASM1158v1	Methanococcus maripaludis S2	1722	330	63	116	44	41	26	48	5		0.191638	0.190909	0.351515	0.133333	0.124242	0.0787879	0.145455	0.0151515
T00186	eca	Prokaryotes;Bacteria;Gammaproteobacteria - Enterobacteria;Pectobacterium	Gammaproteobacteria - Enterobacteria	GCA_000011605.1_ASM1160v1	Pectobacterium atrosepticum SCRI1043	4472	825	163	306	171	101	58	62	22		0.184481	0.197576	0.370909	0.207273	0.122424	0.070303	0.0751515	0.0266667
T00198	bcz	Prokaryotes;Bacteria;Firmicutes - Bacilli;Bacillus	Firmicutes - Bacilli	GCA_000011625.1_ASM1162v1	Bacillus cereus E33L	5641	774	142	304	164	71	48	73	26		0.13721	0.183463	0.392765	0.211886	0.0917313	0.0620155	0.0943152	0.0335917
T00197	bli	Prokaryotes;Bacteria;Firmicutes - Bacilli;Bacillus	Firmicutes - Bacilli	GCA_000011645.1_ASM1164v1	Bacillus licheniformis ATCC 14580	4179	726	125	282	157	76	47	67	21		0.173726	0.172176	0.38843	0.216253	0.104683	0.0647383	0.0922865	0.0289256
T00230	gox	Prokaryotes;Bacteria;Alphaproteobacteria;Gluconobacter	Alphaproteobacteria	GCA_000011685.1_ASM1168v1	Gluconobacter oxydans 621H	2664	432	75	162	76	51	30	54	16		0.162162	0.173611	0.375	0.175926	0.118056	0.0694444	0.125	0.037037
T00204	bma	Prokaryotes;Bacteria;Betaproteobacteria;Burkholderia	Betaproteobacteria	GCA_000011705.1_ASM1170v1	Burkholderia mallei ATCC 23344	5025	685	130	251	152	77	31	66	30		0.136318	0.189781	0.366423	0.221898	0.112409	0.0452555	0.0963504	0.0437956
T02082	hpd	Prokaryotes;Bacteria;Epsilonproteobacteria;Helicobacter	Epsilonproteobacteria	GCA_000011725.1_ASM1172v1	Helicobacter pylori 51	1415	315	46	118	60	38	21	42	7		0.222615	0.146032	0.374603	0.190476	0.120635	0.0666667	0.133333	0.0222222
T00272	bpn	Prokaryotes;Bacteria;Gammaproteobacteria - Enterobacteria;Blochmannia	Gammaproteobacteria - Enterobacteria	GCA_000011745.1_ASM1174v1	Candidatus Blochmannia pennsylvanicus	610	286	53	108	50	31	18	41	9		0.468852	0.185315	0.377622	0.174825	0.108392	0.0629371	0.143357	0.0314685
T00262	spz	Prokaryotes;Bacteria;Firmicutes - Bacilli;Streptococcus	Firmicutes - Bacilli	GCA_000011765.2_ASM1176v2	Streptococcus pyogenes MGAS5005 (serotype M1)	1841	345	40	141	64	28	31	50	9		0.187398	0.115942	0.408696	0.185507	0.0811594	0.0898551	0.144928	0.026087
T00386	hso	Prokaryotes;Bacteria;Gammaproteobacteria - Others;Histophilus	Gammaproteobacteria - Others	GCA_000011785.1_ASM1178v1	Histophilus somni 129PT	1798	453	63	164	87	63	39	53	5		0.251947	0.139073	0.362031	0.192053	0.139073	0.0860927	0.116998	0.0110375
T00236	vfi	Prokaryotes;Bacteria;Gammaproteobacteria - Others;Aliivibrio	Gammaproteobacteria - Others	GCA_000011805.1_ASM1180v1	Aliivibrio fischeri ES114	3818	676	109	273	137	72	51	66	15		0.177056	0.161243	0.403846	0.202663	0.106509	0.0754438	0.0976331	0.0221893
T00213	stl	Prokaryotes;Bacteria;Firmicutes - Bacilli;Streptococcus	Firmicutes - Bacilli	GCA_000011825.1_ASM1182v1	Streptococcus thermophilus LMG 18311	1889	372	39	156	73	39	27	53	11		0.19693	0.104839	0.419355	0.196237	0.104839	0.0725806	0.142473	0.0295699
T00212	stc	Prokaryotes;Bacteria;Firmicutes - Bacilli;Streptococcus	Firmicutes - Bacilli	GCA_000011845.1_ASM1184v1	Streptococcus thermophilus CNRZ1066	1915	371	39	153	73	41	27	53	11		0.193734	0.105121	0.412399	0.196765	0.110512	0.0727763	0.142857	0.0296496
T00227	cjr	Prokaryotes;Bacteria;Epsilonproteobacteria;Campylobacter	Epsilonproteobacteria	GCA_000011865.1_ASM1186v1	Campylobacter jejuni RM1221	1838	338	51	138	48	43	25	50	8		0.183896	0.150888	0.408284	0.142012	0.127219	0.0739645	0.147929	0.0236686
T00219	spt	Prokaryotes;Bacteria;Gammaproteobacteria - Enterobacteria;Salmonella	Gammaproteobacteria - Enterobacteria	GCA_000011885.1_ASM1188v1	Salmonella enterica subsp. enterica serovar Paratyphi A ATCC9150	4093	886	163	331	192	115	69	66	24		0.216467	0.183973	0.373589	0.216704	0.129797	0.0778781	0.0744921	0.027088
T00223	det	Prokaryotes;Bacteria;Chloroflexi;Dehalococcoides	Chloroflexi	GCA_000011905.1_ASM1190v1	Dehalococcoides mccartyi 195	1580	313	44	126	54	35	25	47	7		0.198101	0.140575	0.402556	0.172524	0.111821	0.0798722	0.15016	0.0223642
T00229	ser	Prokaryotes;Bacteria;Firmicutes - Bacilli;Staphylococcus	Firmicutes - Bacilli	GCA_000011925.1_ASM1192v1	Staphylococcus epidermidis RP62A (MRSE)	2526	512	90	197	104	47	36	57	18		0.202692	0.175781	0.384766	0.203125	0.0917969	0.0703125	0.111328	0.0351562
T00216	ama	Prokaryotes;Bacteria;Alphaproteobacteria;Anaplasma	Alphaproteobacteria	GCA_000011945.1_ASM1194v1	Anaplasma marginale St. Maries	949	239	43	84	42	18	12	48	14		0.251844	0.179916	0.351464	0.175732	0.0753138	0.0502092	0.200837	0.0585774
T00215	sil	Prokaryotes;Bacteria;Alphaproteobacteria;Ruegeria	Alphaproteobacteria	GCA_000011965.2_ASM1196v2	Ruegeria pomeroyi	4279	580	131	190	112	67	35	67	32		0.135546	0.225862	0.327586	0.193103	0.115517	0.0603448	0.115517	0.0551724
T00231	lac	Prokaryotes;Bacteria;Firmicutes - Bacilli;Lactobacillus	Firmicutes - Bacilli	GCA_000011985.1_ASM1198v1	Lactobacillus acidophilus NCFM	1862	318	24	138	73	20	27	48	10		0.170784	0.0754717	0.433962	0.22956	0.0628931	0.0849057	0.150943	0.0314465
T00306	sdy	Prokaryotes;Bacteria;Gammaproteobacteria - Enterobacteria;Shigella	Gammaproteobacteria - Enterobacteria	GCA_000012005.1_ASM1200v1	Shigella dysenteriae Sd197	4505	786	150	292	177	94	54	65	19		0.174473	0.19084	0.371501	0.225191	0.119593	0.0687023	0.0826972	0.024173
T00301	sbo	Prokaryotes;Bacteria;Gammaproteobacteria - Enterobacteria;Shigella	Gammaproteobacteria - Enterobacteria	GCA_000012025.1_ASM1202v1	Shigella boydii Sb227 (serotype 4)	4284	844	161	317	188	104	56	66	21		0.197012	0.190758	0.375592	0.222749	0.123223	0.0663507	0.0781991	0.0248815
T00225	sac	Prokaryotes;Bacteria;Firmicutes - Bacilli;Staphylococcus	Firmicutes - Bacilli	GCA_000012045.1_ASM1204v1	Staphylococcus aureus subsp. aureus COL (MRSA)	2676	509	85	192	105	53	35	55	15		0.190209	0.166994	0.37721	0.206287	0.104126	0.0687623	0.108055	0.0294695
T00764	bhr	Prokaryotes;Bacteria;Spirochaetes;Borrelia	Spirochaetes	GCA_000012065.2_ASM1206v2	Borrelia hermsii DAH	877	166	9	68	41	6	17	29	6		0.189282	0.0542169	0.409639	0.246988	0.0361446	0.10241	0.174699	0.0361446
T00737	btu	Prokaryotes;Bacteria;Spirochaetes;Borrelia	Spirochaetes	GCA_000012085.2_ASM1208v2	Borrelia turicatae	1035	169	12	65	42	6	18	30	8		0.163285	0.0710059	0.384615	0.248521	0.035503	0.106509	0.177515	0.0473373
T00247	xcb	Prokaryotes;Bacteria;Gammaproteobacteria - Others;Xanthomonas	Gammaproteobacteria - Others	GCA_000012105.1_ASM1210v1	Xanthomonas campestris pv. campestris 8004	4273	682	121	257	154	71	42	66	25		0.159607	0.177419	0.376833	0.225806	0.104106	0.0615836	0.0967742	0.0366569
T00280	cta	Prokaryotes;Bacteria;Chlamydiae;Chlamydia	Chlamydiae	GCA_000012125.1_ASM1212v1	Chlamydia trachomatis A/HAR-13	919	197	25	75	42	19	16	29	5		0.214363	0.126904	0.380711	0.213198	0.0964467	0.0812183	0.147208	0.0253807
T00252	rfe	Prokaryotes;Bacteria;Alphaproteobacteria;Rickettsia	Alphaproteobacteria	GCA_000012145.1_ASM1214v1	Rickettsia felis	1512	227	51	81	43	12	14	36	11		0.150132	0.22467	0.356828	0.189427	0.0528634	0.061674	0.15859	0.0484581
T00248	hit	Prokaryotes;Bacteria;Gammaproteobacteria - Others;Haemophilus	Gammaproteobacteria - Others	GCA_000012185.1_ASM1218v1	Haemophilus influenzae 86-028NP (nontypeable)	1792	483	66	181	104	60	37	58	9		0.269531	0.136646	0.374741	0.215321	0.124224	0.0766046	0.120083	0.0186335
T00266	psp	Prokaryotes;Bacteria;Gammaproteobacteria - Others;Pseudomonas	Gammaproteobacteria - Others	GCA_000012205.1_ASM1220v1	Pseudomonas savastanoi pv. phaseolicola 1448A	5172	769	133	305	163	82	51	72	27		0.148685	0.172952	0.396619	0.211964	0.106632	0.0663199	0.0936281	0.0351105
T00314	ayw	Prokaryotes;Bacteria;Tenericutes;Phytoplasma	Tenericutes	GCA_000012225.1_ASM1222v1	Aster yellows witches'-broom phytoplasma AYWB	693	92	7	39	14	3	7	26	1		0.132756	0.076087	0.423913	0.152174	0.0326087	0.076087	0.282609	0.0108696
T00246	psb	Prokaryotes;Bacteria;Gammaproteobacteria - Others;Pseudomonas	Gammaproteobacteria - Others	GCA_000012245.1_ASM1224v1	Pseudomonas syringae pv. syringae B728a	5089	788	142	300	170	85	49	75	26		0.154844	0.180203	0.380711	0.215736	0.107868	0.0621827	0.0951777	0.0329949
T00249	pfl	Prokaryotes;Bacteria;Gammaproteobacteria - Others;Pseudomonas	Gammaproteobacteria - Others	GCA_000012265.1_ASM1226v1	Pseudomonas protegens Pf-5	6108	859	168	337	170	90	53	79	32		0.140635	0.195576	0.392317	0.197905	0.104773	0.0616997	0.0919674	0.0372526
T00251	sai	Prokaryotes;Archaea;Crenarchaeota;Sulfolobus	Crenarchaeota	GCA_000012285.1_ASM1228v1	Sulfolobus acidocaldarius DSM 639	2223	297	52	100	51	45	16	44	8		0.133603	0.175084	0.3367	0.171717	0.151515	0.0538721	0.148148	0.026936
T00258	cps	Prokaryotes;Bacteria;Gammaproteobacteria - Others;Colwellia	Gammaproteobacteria - Others	GCA_000012325.1_ASM1232v1	Colwellia psychrerythraea	4910	673	127	259	139	65	47	67	20		0.137067	0.188707	0.384844	0.206538	0.0965825	0.0698366	0.0995542	0.0297177
T00311	bte	Prokaryotes;Bacteria;Betaproteobacteria;Burkholderia	Betaproteobacteria	GCA_000012365.1_ASM1236v1	Burkholderia thailandensis E264	5634	790	153	298	175	81	43	69	33		0.14022	0.193671	0.377215	0.221519	0.102532	0.0544304	0.0873418	0.0417722
T00259	dar	Prokaryotes;Bacteria;Betaproteobacteria;Dechloromonas	Betaproteobacteria	GCA_000012425.1_ASM1242v1	Dechloromonas aromatica	4171	706	120	305	126	74	34	67	23		0.169264	0.169972	0.432011	0.17847	0.104816	0.0481586	0.0949008	0.0325779
T00283	pfo	Prokaryotes;Bacteria;Gammaproteobacteria - Others;Pseudomonas	Gammaproteobacteria - Others	GCA_000012445.1_ASM1244v1	Pseudomonas fluorescens Pf0-1	5722	835	162	323	164	92	56	74	32		0.145928	0.194012	0.386826	0.196407	0.11018	0.0670659	0.0886228	0.0383234
T00267	pmn	Prokaryotes;Bacteria;Cyanobacteria;Prochlorococcus	Cyanobacteria	GCA_000012465.1_ASM1246v1	Prochlorococcus marinus NATL2A	2163	388	65	128	81	53	25	53	12		0.17938	0.167526	0.329897	0.208763	0.136598	0.064433	0.136598	0.0309278
T00291	plt	Prokaryotes;Bacteria;Chlorobi;Pelodictyon	Chlorobi	GCA_000012485.1_ASM1248v1	Chlorobium luteolum	2083	427	70	151	84	51	29	57	20		0.204993	0.163934	0.35363	0.196721	0.119438	0.0679157	0.133489	0.0468384
T00313	mst	Prokaryotes;Archaea;Euryarchaeota;Methanosphaera	Euryarchaeota	GCA_000012545.1_ASM1254v1	Methanosphaera stadtmanae	1534	283	43	106	43	36	21	42	5		0.184485	0.151943	0.374558	0.151943	0.127208	0.0742049	0.14841	0.0176678
T00270	ecn	Prokaryotes;Bacteria;Alphaproteobacteria;Ehrlichia	Alphaproteobacteria	GCA_000012565.1_ASM1256v1	Ehrlichia canis	925	227	43	80	42	21	12	40	13		0.245405	0.189427	0.352423	0.185022	0.092511	0.0528634	0.176211	0.0572687
T00290	cch	Prokaryotes;Bacteria;Chlorobi;Chlorobium	Chlorobi	GCA_000012585.1_ASM1258v1	Chlorobium chlorochromatii	2002	392	73	136	73	49	26	55	15		0.195804	0.186224	0.346939	0.186224	0.125	0.0663265	0.140306	0.0382653
T00297	pmi	Prokaryotes;Bacteria;Cyanobacteria;Prochlorococcus	Cyanobacteria	GCA_000012645.1_ASM1264v1	Prochlorococcus marinus MIT 9312	1962	380	67	129	73	49	24	54	13		0.19368	0.176316	0.339474	0.192105	0.128947	0.0631579	0.142105	0.0342105
T00294	dde	Prokaryotes;Bacteria;Deltaproteobacteria;Oleidesulfovibrio	Deltaproteobacteria	GCA_000012665.1_ASM1266v1	Oleidesulfovibrio alaskensis	3258	515	81	206	93	50	36	67	18		0.158072	0.157282	0.4	0.180583	0.0970874	0.0699029	0.130097	0.0349515
T00366	mxa	Prokaryotes;Bacteria;Deltaproteobacteria;Myxococcus	Deltaproteobacteria	GCA_000012685.1_ASM1268v1	Myxococcus xanthus	7331	791	94	384	150	69	47	75	24		0.107898	0.118837	0.485461	0.189633	0.0872314	0.0594185	0.0948167	0.0303413
T00278	sak	Prokaryotes;Bacteria;Firmicutes - Bacilli;Streptococcus	Firmicutes - Bacilli	GCA_000012705.1_ASM1270v1	Streptococcus agalactiae A909 (serotype Ia)	1996	398	42	178	77	28	33	51	12		0.199399	0.105528	0.447236	0.193467	0.0703518	0.0829146	0.128141	0.0301508
T00276	nwi	Prokaryotes;Bacteria;Alphaproteobacteria;Nitrobacter	Alphaproteobacteria	GCA_000012725.1_ASM1272v1	Nitrobacter winogradskyi	3122	497	100	184	85	58	32	59	27		0.159193	0.201207	0.370221	0.171026	0.1167	0.0643863	0.118712	0.054326
T00275	tbd	Prokaryotes;Bacteria;Betaproteobacteria;Thiobacillus	Betaproteobacteria	GCA_000012745.1_ASM1274v1	Thiobacillus denitrificans	2827	524	97	206	92	58	28	61	24		0.185356	0.185115	0.39313	0.175573	0.110687	0.0534351	0.116412	0.0458015
T00289	bpm	Prokaryotes;Bacteria;Betaproteobacteria;Burkholderia	Betaproteobacteria	GCA_000012785.1_ASM1278v1	Burkholderia pseudomallei 1710b	6347	783	153	292	171	83	36	71	38		0.123365	0.195402	0.372925	0.218391	0.106003	0.045977	0.0906769	0.0485313
T00281	noc	Prokaryotes;Bacteria;Gammaproteobacteria - Others;Nitrosococcus	Gammaproteobacteria - Others	GCA_000012805.1_ASM1280v1	Nitrosococcus oceani	3017	549	106	207	108	56	33	62	26		0.181969	0.193078	0.377049	0.196721	0.102004	0.0601093	0.112933	0.0473588
T00546	bvu	Prokaryotes;Bacteria;Bacteroidetes;Phocaeicola	Bacteroidetes	GCA_000012825.1_ASM1282v1	Phocaeicola vulgatus	4065	549	62	196	143	56	53	56	11		0.135055	0.112933	0.357013	0.260474	0.102004	0.0965392	0.102004	0.0200364
T00549	pdi	Prokaryotes;Bacteria;Bacteroidetes;Parabacteroides	Bacteroidetes	GCA_000012845.1_ASM1284v1	Parabacteroides distasonis	3850	547	74	220	117	49	52	55	14		0.142078	0.135283	0.402194	0.213894	0.0895795	0.095064	0.100548	0.0255941
T00287	chy	Prokaryotes;Bacteria;Firmicutes - Clostridia;Carboxydothermus	Firmicutes - Clostridia	GCA_000012865.1_ASM1286v1	Carboxydothermus hydrogenoformans	2620	438	72	173	84	52	23	65	10		0.167176	0.164384	0.394977	0.191781	0.118721	0.0525114	0.148402	0.0228311
T00285	pca	Prokaryotes;Bacteria;Deltaproteobacteria;Syntrophotalea	Deltaproteobacteria	GCA_000012885.1_ASM1288v1	Pelobacter carbinolicus	3304	549	78	223	103	60	44	61	19		0.166162	0.142077	0.406193	0.187614	0.10929	0.0801457	0.111111	0.0346084
T00284	rsp	Prokaryotes;Bacteria;Alphaproteobacteria;Cereibacter	Alphaproteobacteria	GCA_000012905.2_ASM1290v2	Cereibacter sphaeroides 2.4.1	4287	643	131	230	129	69	36	69	36		0.149988	0.203733	0.357698	0.200622	0.107309	0.0559876	0.107309	0.0559876
T00295	gme	Prokaryotes;Bacteria;Deltaproteobacteria;Geobacter	Deltaproteobacteria	GCA_000012925.1_ASM1292v1	Geobacter metallireducens	3568	618	105	279	106	53	37	64	18		0.173206	0.169903	0.451456	0.171521	0.0857605	0.0598706	0.10356	0.0291262
T00286	bur	Prokaryotes;Bacteria;Betaproteobacteria;Burkholderia	Betaproteobacteria	GCA_000012945.1_ASM1294v1	Burkholderia lata	7717	891	180	321	195	105	43	73	35		0.115459	0.20202	0.360269	0.218855	0.117845	0.0482604	0.0819304	0.0392817
T00307	hch	Prokaryotes;Bacteria;Gammaproteobacteria - Others;Hahella	Gammaproteobacteria - Others	GCA_000012985.1_ASM1298v1	Hahella chejuensis	6778	740	97	301	173	78	43	75	24		0.109177	0.131081	0.406757	0.233784	0.105405	0.0581081	0.101351	0.0324324
T00315	eli	Prokaryotes;Bacteria;Alphaproteobacteria;Erythrobacter	Alphaproteobacteria	GCA_000013005.1_ASM1300v1	Erythrobacter litoralis HTCC2594	3011	449	95	153	79	50	29	58	15		0.14912	0.211581	0.340757	0.175947	0.111359	0.064588	0.129176	0.0334076
T00397	hne	Prokaryotes;Bacteria;Alphaproteobacteria;Hyphomonas	Alphaproteobacteria	GCA_000013025.1_ASM1302v1	Hyphomonas neptunium	3505	522	100	185	101	68	32	62	18		0.14893	0.191571	0.354406	0.193487	0.130268	0.0613027	0.118774	0.0344828
T00312	sru	Prokaryotes;Bacteria;Bacteroidetes;Salinibacter	Bacteroidetes	GCA_000013045.1_ASM1304v1	Salinibacter ruber DSM 13855	2833	495	85	196	96	57	34	54	16		0.174726	0.171717	0.39596	0.193939	0.115152	0.0686869	0.109091	0.0323232
T00852	bcq	Prokaryotes;Bacteria;Firmicutes - Bacilli;Bacillus	Firmicutes - Bacilli	GCA_000013065.1_ASM1306v1	Bacillus cereus Q1	5502	760	135	296	157	71	49	76	25		0.138132	0.177632	0.389474	0.206579	0.0934211	0.0644737	0.1	0.0328947
T00310	rru	Prokaryotes;Bacteria;Alphaproteobacteria;Rhodospirillum	Alphaproteobacteria	GCA_000013085.1_ASM1308v1	Rhodospirillum rubrum ATCC 11170	3841	614	115	239	110	69	28	76	21		0.159854	0.187296	0.389251	0.179153	0.112378	0.0456026	0.123779	0.034202
T00308	mta	Prokaryotes;Bacteria;Firmicutes - Clostridia;Moorella	Firmicutes - Clostridia	GCA_000013105.1_ASM1310v1	Moorella thermoacetica ATCC 39073	2463	442	72	178	82	46	31	58	10		0.179456	0.162896	0.402715	0.18552	0.104072	0.0701357	0.131222	0.0226244
T00327	aph	Prokaryotes;Bacteria;Alphaproteobacteria;Anaplasma	Alphaproteobacteria	GCA_000013125.1_ASM1312v1	Anaplasma phagocytophilum HZ	1352	219	39	78	41	16	10	42	12		0.161982	0.178082	0.356164	0.187215	0.0730594	0.0456621	0.191781	0.0547945
T00328	ech	Prokaryotes;Bacteria;Alphaproteobacteria;Ehrlichia	Alphaproteobacteria	GCA_000013145.1_ASM1314v1	Ehrlichia chaffeensis Arkansas	1105	231	44	82	41	21	11	41	12		0.20905	0.190476	0.354978	0.177489	0.0909091	0.047619	0.177489	0.0519481
T00329	nse	Prokaryotes;Bacteria;Alphaproteobacteria;Neorickettsia	Alphaproteobacteria	GCA_000013165.1_ASM1316v1	Neorickettsia sennetsu	932	195	31	69	34	16	11	38	9		0.209227	0.158974	0.353846	0.174359	0.0820513	0.0564103	0.194872	0.0461538
T00349	bci	Prokaryotes;Bacteria;Gammaproteobacteria - Others;unclassified Gammaproteobacteria	Gammaproteobacteria - Others	GCA_000013185.1_ASM1318v1	Baumannia cicadellinicola Hc (Homalodisca coagulata)	595	287	50	109	50	26	16	51	7		0.482353	0.174216	0.379791	0.174216	0.0905923	0.0557491	0.1777	0.0243902
T00318	cya	Prokaryotes;Bacteria;Cyanobacteria;Synechococcus	Cyanobacteria	GCA_000013205.1_ASM1320v1	Synechococcus sp. JA-3-3Ab	2760	462	82	178	89	50	30	52	20		0.167391	0.177489	0.385281	0.192641	0.108225	0.0649351	0.112554	0.04329
T00319	cyb	Prokaryotes;Bacteria;Cyanobacteria;Synechococcus	Cyanobacteria	GCA_000013225.1_ASM1322v1	Synechococcus sp. JA-2-3B'a(2-13)	2862	469	82	176	94	51	30	54	22		0.163871	0.17484	0.375267	0.200426	0.108742	0.0639659	0.115139	0.0469083
T00365	hpa	Prokaryotes;Bacteria;Epsilonproteobacteria;Helicobacter	Epsilonproteobacteria	GCA_000013245.1_ASM1324v1	Helicobacter pylori HPAG1	1544	315	45	121	58	38	21	42	6		0.204016	0.142857	0.384127	0.184127	0.120635	0.0666667	0.133333	0.0190476
T00338	eci	Prokaryotes;Bacteria;Gammaproteobacteria - Enterobacteria;Escherichia	Gammaproteobacteria - Enterobacteria	GCA_000013265.1_ASM1326v1	Escherichia coli O18:K1:H7 UTI89 (UPEC)	5211	973	183	368	220	118	66	71	24		0.18672	0.188078	0.378212	0.226105	0.121274	0.0678314	0.0729702	0.024666
T00378	cpf	Prokaryotes;Bacteria;Firmicutes - Clostridia;Clostridium	Firmicutes - Clostridia	GCA_000013285.1_ASM1328v1	Clostridium perfringens ATCC 13124	2876	488	46	195	130	42	41	54	12		0.16968	0.0942623	0.39959	0.266393	0.0860656	0.0840164	0.110656	0.0245902
T00373	ecp	Prokaryotes;Bacteria;Gammaproteobacteria - Enterobacteria;Escherichia	Gammaproteobacteria - Enterobacteria	GCA_000013305.1_ASM1330v1	Escherichia coli O6:K15:H31 536 (UPEC)	4629	960	182	364	216	114	65	71	25		0.207388	0.189583	0.379167	0.225	0.11875	0.0677083	0.0739583	0.0260417
T00322	nar	Prokaryotes;Bacteria;Alphaproteobacteria;Novosphingobium	Alphaproteobacteria	GCA_000013325.1_ASM1332v1	Novosphingobium aromaticivorans	3937	523	111	192	92	50	36	62	15		0.132842	0.212237	0.367113	0.175908	0.0956023	0.0688337	0.118547	0.0286807
T00320	fra	Prokaryotes;Bacteria;Actinobacteria;Frankia	Actinobacteria	GCA_000013345.1_ASM1334v1	Frankia casuarinae	4499	549	80	228	108	56	33	67	20		0.122027	0.145719	0.415301	0.196721	0.102004	0.0601093	0.12204	0.0364299
T00321	rpb	Prokaryotes;Bacteria;Alphaproteobacteria;Rhodopseudomonas	Alphaproteobacteria	GCA_000013365.1_ASM1336v1	Rhodopseudomonas palustris HaA2	4683	671	150	248	117	70	34	73	32		0.143284	0.223547	0.369598	0.174367	0.104322	0.0506706	0.108793	0.04769
T00326	ade	Prokaryotes;Bacteria;Deltaproteobacteria;Anaeromyxobacter	Deltaproteobacteria	GCA_000013385.1_ASM1338v1	Anaeromyxobacter dehalogenans 2CP-C	4346	656	102	294	114	58	38	76	26		0.150943	0.155488	0.448171	0.17378	0.0884146	0.0579268	0.115854	0.0396341
T00346	sat	Prokaryotes;Bacteria;Deltaproteobacteria;Syntrophus	Deltaproteobacteria	GCA_000013405.1_ASM1340v1	Syntrophus aciditrophicus	3168	494	70	197	104	44	35	63	15		0.155934	0.1417	0.398785	0.210526	0.0890688	0.0708502	0.12753	0.0303644
T00325	mhu	Prokaryotes;Archaea;Euryarchaeota;Methanospirillum	Euryarchaeota	GCA_000013445.1_ASM1344v1	Methanospirillum hungatei	3139	441	58	203	72	49	27	43	8		0.140491	0.131519	0.460317	0.163265	0.111111	0.0612245	0.0975057	0.0181406
T00323	saa	Prokaryotes;Bacteria;Firmicutes - Bacilli;Staphylococcus	Firmicutes - Bacilli	GCA_000013465.1_ASM1346v1	Staphylococcus aureus subsp. aureus USA300_FPR3757 (CA-MRSA)	2604	523	87	199	108	53	36	56	15		0.200845	0.166348	0.380497	0.206501	0.101338	0.0688337	0.107075	0.0286807
T00330	jan	Prokaryotes;Bacteria;Alphaproteobacteria;Jannaschia	Alphaproteobacteria	GCA_000013565.1_ASM1356v1	Jannaschia sp. CCS1	4283	551	121	190	104	59	33	65	25		0.128648	0.219601	0.344828	0.188748	0.107078	0.0598911	0.117967	0.0453721
T00377	sfv	Prokaryotes;Bacteria;Gammaproteobacteria - Enterobacteria;Shigella	Gammaproteobacteria - Enterobacteria	GCA_000013585.1_ASM1358v1	Shigella flexneri 8401 (serotype 5b)	4116	857	161	318	188	106	64	67	20		0.208212	0.187865	0.371062	0.21937	0.123687	0.0746791	0.0781797	0.0233372
T00334	rfr	Prokaryotes;Bacteria;Betaproteobacteria;Rhodoferax	Betaproteobacteria	GCA_000013605.1_ASM1360v1	Rhodoferax ferrireducens	4418	653	107	262	135	70	33	72	30		0.147804	0.163859	0.401225	0.206738	0.107198	0.050536	0.11026	0.0459418
T00561	mms	Prokaryotes;Bacteria;Betaproteobacteria;Janthinobacterium	Betaproteobacteria	GCA_000013625.1_ASM1362v1	Janthinobacterium sp. Marseille	3697	601	115	240	114	60	35	61	26		0.162564	0.191348	0.399334	0.189684	0.0998336	0.0582363	0.101498	0.0432612
T00340	bxe	Prokaryotes;Bacteria;Betaproteobacteria;Paraburkholderia	Betaproteobacteria	GCA_000013645.1_ASM1364v1	Paraburkholderia xenovorans LB400	8702	987	227	338	198	126	56	68	48		0.113422	0.22999	0.342452	0.200608	0.12766	0.0567376	0.0688956	0.0486322
T00335	sde	Prokaryotes;Bacteria;Gammaproteobacteria - Others;Saccharophagus	Gammaproteobacteria - Others	GCA_000013665.1_ASM1366v1	Saccharophagus degradans	4007	649	90	256	161	63	52	62	14		0.161967	0.138675	0.394453	0.248074	0.0970724	0.0801233	0.0955316	0.0215716
T00345	rpd	Prokaryotes;Bacteria;Alphaproteobacteria;Rhodopseudomonas	Alphaproteobacteria	GCA_000013685.1_ASM1368v1	Rhodopseudomonas palustris BisB5	4397	634	131	235	114	71	35	69	28		0.144189	0.206625	0.370662	0.179811	0.111987	0.055205	0.108833	0.044164
T00342	mfa	Prokaryotes;Bacteria;Betaproteobacteria;Methylobacillus	Betaproteobacteria	GCA_000013705.1_ASM1370v1	Methylobacillus flagellatus	2753	551	103	217	100	58	34	62	20		0.200145	0.186933	0.393829	0.181488	0.105263	0.061706	0.112523	0.0362976
T00336	rpc	Prokaryotes;Bacteria;Alphaproteobacteria;Rhodopseudomonas	Alphaproteobacteria	GCA_000013745.1_ASM1374v1	Rhodopseudomonas palustris BisB18	4886	688	145	276	114	73	36	71	29		0.14081	0.210756	0.401163	0.165698	0.106105	0.0523256	0.103198	0.0421512
T00344	sdn	Prokaryotes;Bacteria;Gammaproteobacteria - Others;Shewanella	Gammaproteobacteria - Others	GCA_000013765.1_ASM1376v1	Shewanella denitrificans	3754	604	108	233	116	68	45	60	19		0.160895	0.178808	0.385762	0.192053	0.112583	0.0745033	0.0993377	0.031457
T00511	psa	Prokaryotes;Bacteria;Gammaproteobacteria - Others;Pseudomonas	Gammaproteobacteria - Others	GCA_000013785.1_ASM1378v1	Pseudomonas stutzeri A1501	4128	750	138	307	137	79	50	69	25		0.181686	0.184	0.409333	0.182667	0.105333	0.0666667	0.092	0.0333333
T00369	ypa	Prokaryotes;Bacteria;Gammaproteobacteria - Enterobacteria;Yersinia	Gammaproteobacteria - Enterobacteria	GCA_000013825.1_ASM1382v1	Yersinia pestis Antiqua (biovar Antiqua)	4364	785	145	294	183	84	58	64	27		0.179881	0.184713	0.374522	0.233121	0.107006	0.0738854	0.0815287	0.0343949
T00379	cpr	Prokaryotes;Bacteria;Firmicutes - Clostridia;Clostridium	Firmicutes - Clostridia	GCA_000013845.2_ASM1384v2	Clostridium perfringens SM101	2619	447	45	192	107	36	35	49	12		0.170676	0.100671	0.42953	0.239374	0.0805369	0.0782998	0.10962	0.0268456
T00343	pol	Prokaryotes;Bacteria;Betaproteobacteria;Polaromonas	Betaproteobacteria	GCA_000013865.1_ASM1386v1	Polaromonas sp. JS666	5453	682	144	250	125	79	35	72	28		0.125069	0.211144	0.366569	0.183284	0.115836	0.0513196	0.105572	0.0410557
T00348	nha	Prokaryotes;Bacteria;Alphaproteobacteria;Nitrobacter	Alphaproteobacteria	GCA_000013885.1_ASM1388v1	Nitrobacter hamburgensis	4326	555	114	205	98	63	35	63	31		0.128294	0.205405	0.369369	0.176577	0.113514	0.0630631	0.113514	0.0558559
T00350	pcr	Prokaryotes;Bacteria;Gammaproteobacteria - Others;Psychrobacter	Gammaproteobacteria - Others	GCA_000013905.1_ASM1390v1	Psychrobacter cryohalolentis	2511	500	95	178	105	57	35	62	11		0.199124	0.19	0.356	0.21	0.114	0.07	0.124	0.022
T00435	mul	Prokaryotes;Bacteria;Actinobacteria;Mycobacterium	Actinobacteria	GCA_000013925.2_ASM1392v2	Mycobacterium ulcerans	4241	545	103	199	106	60	35	64	15		0.128507	0.188991	0.365138	0.194495	0.110092	0.0642202	0.117431	0.0275229
T00405	lbl	Prokaryotes;Bacteria;Spirochaetes;Leptospira	Spirochaetes	GCA_000013945.1_ASM1394v1	Leptospira borgpetersenii L550	2945	450	71	169	91	51	27	53	15		0.152801	0.157778	0.375556	0.202222	0.113333	0.06	0.117778	0.0333333
T00404	lbj	Prokaryotes;Bacteria;Spirochaetes;Leptospira	Spirochaetes	GCA_000013965.1_ASM1396v1	Leptospira borgpetersenii JB197	2880	443	70	167	87	51	27	53	15		0.153819	0.158014	0.376975	0.196388	0.115124	0.0609481	0.119639	0.03386
T00361	sal	Prokaryotes;Bacteria;Alphaproteobacteria;Sphingopyxis	Alphaproteobacteria	GCA_000013985.1_ASM1398v1	Sphingopyxis alaskensis	3195	479	105	154	90	52	31	61	21		0.149922	0.219207	0.321503	0.187891	0.108559	0.0647182	0.127349	0.0438413
T00352	aba	Prokaryotes;Bacteria;Acidobacteria;Koribacter	Acidobacteria	GCA_000014005.1_ASM1400v1	Candidatus Koribacter versatilis	4777	665	99	287	141	66	35	63	22		0.139209	0.148872	0.431579	0.21203	0.0992481	0.0526316	0.0947368	0.0330827
T00600	abu	Prokaryotes;Bacteria;Epsilonproteobacteria;Aliiarcobacter	Epsilonproteobacteria	GCA_000014025.1_ASM1402v1	Aliarcobacter butzleri RM4018	2259	407	59	172	62	49	26	50	9		0.180168	0.144963	0.422604	0.152334	0.120393	0.0638821	0.12285	0.022113
T00376	rde	Prokaryotes;Bacteria;Alphaproteobacteria;Roseobacter	Alphaproteobacteria	GCA_000014045.1_ASM1404v1	Roseobacter denitrificans	4129	591	124	206	117	61	35	71	31		0.143134	0.209814	0.348562	0.19797	0.103215	0.0592217	0.120135	0.0524535
T00363	bcn	Prokaryotes;Bacteria;Betaproteobacteria;Burkholderia	Betaproteobacteria	GCA_000014085.1_ASM1408v1	Burkholderia cenocepacia AU 1054	6477	817	174	286	173	98	41	70	31		0.126139	0.212974	0.350061	0.21175	0.119951	0.0501836	0.0856793	0.0379437
T00633	nmn	Prokaryotes;Bacteria;Betaproteobacteria;Neisseria	Betaproteobacteria	GCA_000014105.1_ASM1410v1	Neisseria meningitidis 053442 (serogroup C)	2020	442	82	167	75	50	35	54	13		0.218812	0.18552	0.377828	0.169683	0.113122	0.0791855	0.122172	0.0294118
T00431	cno	Prokaryotes;Bacteria;Firmicutes - Clostridia;Clostridium	Firmicutes - Clostridia	GCA_000014125.1_ASM1412v1	Clostridium novyi	2325	410	48	174	87	33	34	53	11		0.176344	0.117073	0.42439	0.212195	0.0804878	0.0829268	0.129268	0.0268293
T00385	chu	Prokaryotes;Bacteria;Bacteroidetes;Cytophaga	Bacteroidetes	GCA_000014145.1_ASM1414v1	Cytophaga hutchinsonii	3785	516	80	201	106	50	42	57	13		0.136328	0.155039	0.389535	0.205426	0.0968992	0.0813953	0.110465	0.0251938
T00367	mmc	Prokaryotes;Bacteria;Actinobacteria;Mycobacterium	Actinobacteria	GCA_000014165.1_ASM1416v1	Mycobacterium sp. MCS	5615	628	111	235	125	65	36	81	22		0.111843	0.176752	0.374204	0.199045	0.103503	0.0573248	0.128981	0.0350318
T00368	rxy	Prokaryotes;Bacteria;Actinobacteria;Rubrobacter	Actinobacteria	GCA_000014185.1_ASM1418v1	Rubrobacter xylanophilus	3140	490	75	174	104	62	28	68	10		0.156051	0.153061	0.355102	0.212245	0.126531	0.0571429	0.138776	0.0204082
T00473	ssa	Prokaryotes;Bacteria;Firmicutes - Bacilli;Streptococcus	Firmicutes - Bacilli	GCA_000014205.1_ASM1420v1	Streptococcus sanguinis	2270	436	52	178	81	46	41	57	11		0.19207	0.119266	0.408257	0.18578	0.105505	0.0940367	0.130734	0.0252294
T00374	mes	Prokaryotes;Bacteria;Alphaproteobacteria;Chelativorans	Alphaproteobacteria	GCA_000014245.1_ASM1424v1	Chelativorans sp. BNC1	4543	625	141	212	113	73	42	69	35		0.137574	0.2256	0.3392	0.1808	0.1168	0.0672	0.1104	0.056
T00392	gbe	Prokaryotes;Bacteria;Alphaproteobacteria;Granulobacter	Alphaproteobacteria	GCA_000014285.2_ASM1428v2	Granulibacter bethesdensis CGDNIH1	2571	484	98	181	84	56	28	61	21		0.188254	0.202479	0.373967	0.173554	0.115702	0.0578512	0.126033	0.0433884
T00514	ssu	Prokaryotes;Bacteria;Firmicutes - Bacilli;Streptococcus	Firmicutes - Bacilli	GCA_000014305.1_ASM1430v1	Streptococcus suis 05ZYH33 (serotype 2)	2186	387	41	164	77	32	31	56	9		0.177036	0.105943	0.423773	0.198966	0.0826873	0.0801034	0.144703	0.0232558
T00515	ssv	Prokaryotes;Bacteria;Firmicutes - Bacilli;Streptococcus	Firmicutes - Bacilli	GCA_000014325.1_ASM1432v1	Streptococcus suis 98HAH33 (serotype 2)	2189	392	42	167	80	33	32	53	10		0.179077	0.107143	0.42602	0.204082	0.0841837	0.0816327	0.135204	0.0255102
T00603	rcm	Prokaryotes;Bacteria;Alphaproteobacteria;Rickettsia	Alphaproteobacteria	GCA_000014345.1_ASM1434v1	Rickettsia canadensis McKiel	1093	196	43	63	38	11	12	35	9		0.179323	0.219388	0.321429	0.193878	0.0561224	0.0612245	0.178571	0.0459184
T00408	ooe	Prokaryotes;Bacteria;Firmicutes - Bacilli;Oenococcus	Firmicutes - Bacilli	GCA_000014385.1_ASM1438v1	Oenococcus oeni	1691	293	31	116	63	20	26	49	8		0.17327	0.105802	0.395904	0.215017	0.0682594	0.0887372	0.167235	0.0273038
T00419	lbu	Prokaryotes;Bacteria;Firmicutes - Bacilli;Lactobacillus	Firmicutes - Bacilli	GCA_000014405.1_ASM1440v1	Lactobacillus delbrueckii subsp. bulgaricus ATCC BAA-365	1721	285	26	103	70	17	26	52	10		0.165601	0.0912281	0.361404	0.245614	0.0596491	0.0912281	0.182456	0.0350877
T00410	lga	Prokaryotes;Bacteria;Firmicutes - Bacilli;Lactobacillus	Firmicutes - Bacilli	GCA_000014425.1_ASM1442v1	Lactobacillus gasseri ATCC 33323	1755	291	23	124	72	14	28	42	11		0.165812	0.0790378	0.426117	0.247423	0.04811	0.0962199	0.14433	0.0378007
T00411	lme	Prokaryotes;Bacteria;Firmicutes - Bacilli;Leuconostoc	Firmicutes - Bacilli	GCA_000014445.1_ASM1444v1	Leuconostoc mesenteroides subsp. mesenteroides ATCC 8293	2005	378	42	161	71	30	36	52	11		0.188529	0.111111	0.425926	0.187831	0.0793651	0.0952381	0.137566	0.0291005
T00406	lbr	Prokaryotes;Bacteria;Firmicutes - Bacilli;Levilactobacillus	Firmicutes - Bacilli	GCA_000014465.1_ASM1446v1	Lactobacillus brevis ATCC 367	2218	328	33	125	87	15	34	49	13		0.147881	0.10061	0.381098	0.265244	0.0457317	0.103659	0.14939	0.0396341
T00414	ste	Prokaryotes;Bacteria;Firmicutes - Bacilli;Streptococcus	Firmicutes - Bacilli	GCA_000014485.1_ASM1448v1	Streptococcus thermophilus LMD-9	1716	356	41	137	72	36	30	53	10		0.207459	0.115169	0.384831	0.202247	0.101124	0.0842697	0.148876	0.0280899
T00409	ppe	Prokaryotes;Bacteria;Firmicutes - Bacilli;Pediococcus	Firmicutes - Bacilli	GCA_000014505.1_ASM1450v1	Pediococcus pentosaceus ATCC 25745	1755	324	27	134	74	18	32	52	10		0.184615	0.0833333	0.41358	0.228395	0.0555556	0.0987654	0.160494	0.0308642
T00407	lca	Prokaryotes;Bacteria;Firmicutes - Bacilli;Lacticaseibacillus	Firmicutes - Bacilli	GCA_000014525.1_ASM1452v1	Lacticaseibacillus paracasei ATCC 334	2771	407	45	164	81	35	40	53	9		0.146878	0.110565	0.402948	0.199017	0.0859951	0.0982801	0.130221	0.022113
T00420	llc	Prokaryotes;Bacteria;Firmicutes - Bacilli;Lactococcus	Firmicutes - Bacilli	GCA_000014545.1_ASM1454v1	Lactococcus lactis subsp. cremoris SK11	2504	407	53	164	78	35	35	54	12		0.16254	0.130221	0.402948	0.191646	0.0859951	0.0859951	0.132678	0.029484
T00382	rha	Prokaryotes;Bacteria;Actinobacteria;Rhodococcus	Actinobacteria	GCA_000014565.1_ASM1456v1	Rhodococcus jostii	9145	850	181	314	154	102	48	85	25		0.092947	0.212941	0.369412	0.181176	0.12	0.0564706	0.1	0.0294118
T00399	fth	Prokaryotes;Bacteria;Gammaproteobacteria - Others;Francisella	Gammaproteobacteria - Others	GCA_000014605.1_ASM1460v1	Francisella tularensis subsp. holarctica OSU18	1555	349	55	128	68	40	23	54	10		0.224437	0.157593	0.366762	0.194842	0.114613	0.0659026	0.154728	0.0286533
T00432	ftn	Prokaryotes;Bacteria;Gammaproteobacteria - Others;Francisella	Gammaproteobacteria - Others	GCA_000014645.1_ASM1464v1	Francisella tularensis subsp. novicida U112	1719	386	60	145	76	46	25	56	11		0.224549	0.15544	0.375648	0.196891	0.119171	0.0647668	0.145078	0.0284974
T00389	shm	Prokaryotes;Bacteria;Gammaproteobacteria - Others;Shewanella	Gammaproteobacteria - Others	GCA_000014665.1_ASM1466v1	Shewanella sp. MR-7	4014	655	119	255	125	69	53	65	18		0.163179	0.181679	0.389313	0.19084	0.105344	0.080916	0.0992366	0.0274809
T00388	she	Prokaryotes;Bacteria;Gammaproteobacteria - Others;Shewanella	Gammaproteobacteria - Others	GCA_000014685.1_ASM1468v1	Shewanella sp. MR-4	3924	658	121	257	123	69	53	65	18		0.167686	0.183891	0.390578	0.18693	0.104863	0.0805471	0.0987842	0.0273556
T00395	sfr	Prokaryotes;Bacteria;Gammaproteobacteria - Others;Shewanella	Gammaproteobacteria - Others	GCA_000014705.1_ASM1470v1	Shewanella frigidimarina	4029	655	125	250	125	73	46	66	20		0.162571	0.19084	0.381679	0.19084	0.11145	0.070229	0.100763	0.0305344
T00394	mmr	Prokaryotes;Bacteria;Alphaproteobacteria;Maricaulis	Alphaproteobacteria	GCA_000014745.1_ASM1474v1	Maricaulis maris	3063	489	91	191	86	53	30	58	17		0.159647	0.186094	0.390593	0.175869	0.108384	0.0613497	0.118609	0.0347648
T00393	net	Prokaryotes;Bacteria;Betaproteobacteria;Nitrosomonas	Betaproteobacteria	GCA_000014765.1_ASM1476v1	Nitrosomonas eutropha	2551	489	86	180	101	51	31	58	23		0.19169	0.175869	0.368098	0.206544	0.104294	0.0633947	0.118609	0.0470348
T00391	aeh	Prokaryotes;Bacteria;Gammaproteobacteria - Others;Alkalilimnicola	Gammaproteobacteria - Others	GCA_000014785.1_ASM1478v1	Alkalilimnicola ehrlichii	2865	569	112	218	103	65	30	66	18		0.198604	0.196837	0.383128	0.181019	0.114236	0.0527241	0.115993	0.0316344
T00424	aha	Prokaryotes;Bacteria;Gammaproteobacteria - Others;Aeromonas	Gammaproteobacteria - Others	GCA_000014805.1_ASM1480v1	Aeromonas hydrophila subsp. hydrophila ATCC 7966	4122	780	139	308	163	84	57	67	20		0.189229	0.178205	0.394872	0.208974	0.107692	0.0730769	0.0858974	0.025641
T00400	rpe	Prokaryotes;Bacteria;Alphaproteobacteria;Rhodopseudomonas	Alphaproteobacteria	GCA_000014825.1_ASM1482v1	Rhodopseudomonas palustris BisA53	4878	659	139	260	113	66	33	71	32		0.135096	0.210926	0.394537	0.171472	0.100152	0.0500759	0.107739	0.0485584
T00425	ecv	Prokaryotes;Bacteria;Gammaproteobacteria - Enterobacteria;Escherichia	Gammaproteobacteria - Enterobacteria	GCA_000014845.1_ASM1484v1	Escherichia coli APEC O1 (APEC)	4890	975	183	370	223	116	64	71	21		0.199387	0.187692	0.379487	0.228718	0.118974	0.065641	0.0728205	0.0215385
T00427	mgm	Prokaryotes;Bacteria;Alphaproteobacteria;Magnetococcus	Alphaproteobacteria	GCA_000014865.1_ASM1486v1	Magnetococcus marinus	3716	577	76	275	92	58	34	61	15		0.155274	0.131716	0.476603	0.159445	0.10052	0.0589255	0.105719	0.0259965
T00412	sus	Prokaryotes;Bacteria;Acidobacteria;Solibacter	Acidobacteria	GCA_000014905.1_ASM1490v1	Candidatus Solibacter usitatus	7826	819	145	343	168	77	44	69	27		0.104651	0.177045	0.418803	0.205128	0.0940171	0.0537241	0.0842491	0.032967
T00447	aau	Prokaryotes;Bacteria;Actinobacteria;Paenarthrobacter	Actinobacteria	GCA_000014925.1_ASM1492v1	Paenarthrobacter aurescens	4587	578	92	206	129	70	41	62	17		0.126008	0.15917	0.356401	0.223183	0.121107	0.0709343	0.107266	0.0294118
T00417	mtp	Prokaryotes;Archaea;Euryarchaeota;Methanosaeta	Euryarchaeota	GCA_000014945.1_ASM1494v1	Methanothrix thermoacetophila	1696	315	37	118	56	45	26	48	5		0.185731	0.11746	0.374603	0.177778	0.142857	0.0825397	0.152381	0.015873
T00418	sfu	Prokaryotes;Bacteria;Deltaproteobacteria;Syntrophobacter	Deltaproteobacteria	GCA_000014965.1_ASM1496v1	Syntrophobacter fumaroxidans	4064	638	125	273	105	61	35	68	11		0.156988	0.195925	0.4279	0.164577	0.0956113	0.0548589	0.106583	0.0172414
T00433	mav	Prokaryotes;Bacteria;Actinobacteria;Mycobacterium	Actinobacteria	GCA_000014985.1_ASM1498v1	Mycobacterium avium 104	5120	571	110	213	105	66	35	67	18		0.111523	0.192644	0.37303	0.183888	0.115587	0.061296	0.117338	0.0315236
T00434	msm	Prokaryotes;Bacteria;Actinobacteria;Mycolicibacterium	Actinobacteria	GCA_000015005.1_ASM1500v1	Mycolicibacterium smegmatis MC2 155	6716	725	134	260	157	79	47	77	20		0.107951	0.184828	0.358621	0.216552	0.108966	0.0648276	0.106207	0.0275862
T00426	ace	Prokaryotes;Bacteria;Actinobacteria;Acidothermus	Actinobacteria	GCA_000015025.1_ASM1502v1	Acidothermus cellulolyticus	2157	447	72	168	91	48	28	56	15		0.207232	0.161074	0.375839	0.203579	0.107383	0.0626398	0.12528	0.033557
T00436	ppd	Prokaryotes;Bacteria;Deltaproteobacteria;Pelobacter	Deltaproteobacteria	GCA_000015045.1_ASM1504v1	Pelobacter propionicus	3804	572	75	263	105	53	37	65	19		0.150368	0.131119	0.45979	0.183566	0.0926573	0.0646853	0.113636	0.0332168
T00429	btl	Prokaryotes;Bacteria;Firmicutes - Bacilli;Bacillus	Firmicutes - Bacilli	GCA_000015065.1_ASM1506v1	Bacillus thuringiensis Al Hakam	4798	769	133	304	166	72	49	71	22		0.160275	0.172952	0.395319	0.215865	0.0936281	0.0637191	0.0923277	0.0286086
T00430	cff	Prokaryotes;Bacteria;Epsilonproteobacteria;Campylobacter	Epsilonproteobacteria	GCA_000015085.1_ASM1508v1	Campylobacter fetus subsp. fetus 82-40	1719	334	50	132	52	41	22	49	8		0.194299	0.149701	0.39521	0.155689	0.122754	0.0658683	0.146707	0.0239521
T00438	rma	Prokaryotes;Bacteria;Gammaproteobacteria - Others;Ruthia	Gammaproteobacteria - Others	GCA_000015105.1_ASM1510v1	Candidatus Ruthia magnifica (Calyptogena magnifica)	976	344	60	124	55	44	24	53	14		0.352459	0.174419	0.360465	0.159884	0.127907	0.0697674	0.15407	0.0406977
T00439	cph	Prokaryotes;Bacteria;Chlorobi;Chlorobium	Chlorobi	GCA_000015125.1_ASM1512v1	Chlorobium phaeobacteroides DSM 266	2650	440	72	163	85	55	28	54	17		0.166038	0.163636	0.370455	0.193182	0.125	0.0636364	0.122727	0.0386364
T00468	hbu	Prokaryotes;Archaea;Crenarchaeota;Hyperthermus	Crenarchaeota	GCA_000015145.1_ASM1514v1	Hyperthermus butylicus	1602	196	17	82	37	21	15	33	4		0.122347	0.0867347	0.418367	0.188776	0.107143	0.0765306	0.168367	0.0204082
T00528	bbt	Prokaryotes;Bacteria;Alphaproteobacteria;Bradyrhizobium	Alphaproteobacteria	GCA_000015165.1_ASM1516v1	Bradyrhizobium sp. BTAi1	7622	838	169	297	185	99	40	75	47		0.109945	0.201671	0.354415	0.220764	0.118138	0.0477327	0.0894988	0.0560859
T00453	shw	Prokaryotes;Bacteria;Gammaproteobacteria - Others;Shewanella	Gammaproteobacteria - Others	GCA_000015185.1_ASM1518v1	Shewanella sp. W3-18-1	4044	643	112	244	129	69	51	65	21		0.159001	0.174184	0.379471	0.200622	0.107309	0.0793157	0.101089	0.0326594
T00444	pis	Prokaryotes;Archaea;Crenarchaeota;Pyrobaculum	Crenarchaeota	GCA_000015205.1_ASM1520v1	Pyrobaculum islandicum	1978	240	27	86	39	35	15	40	4		0.121335	0.1125	0.358333	0.1625	0.145833	0.0625	0.166667	0.0166667
T00446	tpe	Prokaryotes;Archaea;Crenarchaeota;Thermofilum	Crenarchaeota	GCA_000015225.1_ASM1522v1	Thermofilum pendens	1876	188	14	76	42	20	12	32	5		0.100213	0.0744681	0.404255	0.223404	0.106383	0.0638298	0.170213	0.0265957
T00445	saz	Prokaryotes;Bacteria;Gammaproteobacteria - Others;Shewanella	Gammaproteobacteria - Others	GCA_000015245.1_ASM1524v1	Shewanella amazonensis	3645	653	108	264	127	71	52	64	14		0.17915	0.165391	0.404288	0.194487	0.108729	0.0796325	0.0980092	0.0214395
T00443	nca	Prokaryotes;Bacteria;Actinobacteria;Nocardioides	Actinobacteria	GCA_000015265.1_ASM1526v1	Nocardioides sp. JS614	4909	655	113	255	134	73	34	72	22		0.133428	0.172519	0.389313	0.20458	0.11145	0.0519084	0.109924	0.0335878
T00449	mva	Prokaryotes;Bacteria;Actinobacteria;Mycolicibacterium	Actinobacteria	GCA_000015305.1_ASM1530v1	Mycolicibacterium vanbaalenii	5979	649	113	242	134	73	40	76	24		0.108547	0.174114	0.372881	0.206471	0.112481	0.0616333	0.117103	0.03698
T00451	aav	Prokaryotes;Bacteria;Betaproteobacteria;Acidovorax	Betaproteobacteria	GCA_000015325.1_ASM1532v1	Acidovorax citrulli	4709	656	121	256	130	73	37	67	28		0.139308	0.184451	0.390244	0.198171	0.11128	0.0564024	0.102134	0.0426829
T00517	dno	Prokaryotes;Bacteria;Gammaproteobacteria - Others;Dichelobacter	Gammaproteobacteria - Others	GCA_000015345.1_ASM1534v1	Dichelobacter nodosus	1280	312	39	122	65	31	23	47	7		0.24375	0.125	0.391026	0.208333	0.099359	0.0737179	0.150641	0.0224359
T00454	maq	Prokaryotes;Bacteria;Gammaproteobacteria - Others;Marinobacter	Gammaproteobacteria - Others	GCA_000015365.1_ASM1536v1	Marinobacter nauticus VT8	4272	647	108	246	144	73	40	64	26		0.151451	0.166924	0.380216	0.222566	0.112828	0.0618238	0.0989181	0.0401855
T00625	lhe	Prokaryotes;Bacteria;Firmicutes - Bacilli;Lactobacillus	Firmicutes - Bacilli	GCA_000015385.1_ASM1538v1	Lactobacillus helveticus DPC 4571	1610	299	24	116	70	21	27	53	9		0.185714	0.0802676	0.38796	0.234114	0.0702341	0.090301	0.177258	0.0301003
T00442	mkm	Prokaryotes;Bacteria;Actinobacteria;Mycobacterium	Actinobacteria	GCA_000015405.1_ASM1540v1	Mycobacterium sp. KMS	5975	642	115	238	129	66	36	83	24		0.107448	0.179128	0.370717	0.200935	0.102804	0.0560748	0.129283	0.0373832
T00486	acb	Prokaryotes;Bacteria;Gammaproteobacteria - Others;Acinetobacter	Gammaproteobacteria - Others	GCA_000015425.1_ASM1542v1	Acinetobacter baumannii ATCC 17978	3803	565	110	194	114	69	42	63	12		0.148567	0.19469	0.343363	0.20177	0.122124	0.0743363	0.111504	0.0212389
T00456	bbk	Prokaryotes;Bacteria;Alphaproteobacteria;Bartonella	Alphaproteobacteria	GCA_000015445.1_ASM1544v1	Bartonella bacilliformis	1283	296	56	109	50	24	20	53	19		0.230709	0.189189	0.368243	0.168919	0.0810811	0.0675676	0.179054	0.0641892
T00457	bmv	Prokaryotes;Bacteria;Betaproteobacteria;Burkholderia	Betaproteobacteria	GCA_000015465.1_ASM1546v1	Burkholderia mallei SAVP1	5189	677	132	247	149	75	31	65	28		0.130468	0.194978	0.364845	0.220089	0.110783	0.0457903	0.0960118	0.0413589
T00452	dvl	Prokaryotes;Bacteria;Deltaproteobacteria;Desulfovibrio	Deltaproteobacteria	GCA_000015485.1_ASM1548v1	Desulfovibrio vulgaris DP4	3091	509	80	211	88	48	36	63	20		0.164672	0.157171	0.414538	0.172888	0.0943026	0.0707269	0.123772	0.0392927
T00459	pna	Prokaryotes;Bacteria;Betaproteobacteria;Polaromonas	Betaproteobacteria	GCA_000015505.1_ASM1550v1	Polaromonas naphthalenivorans	4929	672	137	257	132	68	35	67	26		0.136336	0.203869	0.38244	0.196429	0.10119	0.0520833	0.0997024	0.0386905
T00461	cjj	Prokaryotes;Bacteria;Epsilonproteobacteria;Campylobacter	Epsilonproteobacteria	GCA_000015525.1_ASM1552v1	Campylobacter jejuni subsp. jejuni 81-176	1758	339	51	134	51	42	27	49	8		0.192833	0.150442	0.39528	0.150442	0.123894	0.079646	0.144543	0.0235988
T00455	ajs	Prokaryotes;Bacteria;Betaproteobacteria;Acidovorax	Betaproteobacteria	GCA_000015545.1_ASM1554v1	Acidovorax sp. JS42	4155	592	123	214	112	62	40	62	27		0.142479	0.20777	0.361486	0.189189	0.10473	0.0675676	0.10473	0.0456081
T00460	vei	Prokaryotes;Bacteria;Betaproteobacteria;Verminephrobacter	Betaproteobacteria	GCA_000015565.1_ASM1556v1	Verminephrobacter eiseniae	4947	612	118	196	142	78	36	65	31		0.123711	0.19281	0.320261	0.232026	0.127451	0.0588235	0.106209	0.0506536
T00462	hha	Prokaryotes;Bacteria;Gammaproteobacteria - Others;Halorhodospira	Gammaproteobacteria - Others	GCA_000015585.1_ASM1558v1	Halorhodospira halophila	2407	513	85	211	88	62	25	64	14		0.213128	0.165692	0.411306	0.17154	0.120858	0.0487329	0.124756	0.0272904
T00471	bml	Prokaryotes;Bacteria;Betaproteobacteria;Burkholderia	Betaproteobacteria	GCA_000015605.1_ASM1560v1	Burkholderia mallei NCTC 10229	5157	667	128	249	143	74	31	64	27		0.129339	0.191904	0.373313	0.214393	0.110945	0.0464768	0.095952	0.0404798
T00479	bmn	Prokaryotes;Bacteria;Betaproteobacteria;Burkholderia	Betaproteobacteria	GCA_000015625.1_ASM1562v1	Burkholderia mallei NCTC 10247	5413	680	129	253	149	74	31	66	31		0.125623	0.189706	0.372059	0.219118	0.108824	0.0455882	0.0970588	0.0455882
T00464	pmb	Prokaryotes;Bacteria;Cyanobacteria;Prochlorococcus	Cyanobacteria	GCA_000015645.1_ASM1564v1	Prochlorococcus marinus AS9601	1921	375	65	126	71	49	26	53	12		0.195211	0.173333	0.336	0.189333	0.130667	0.0693333	0.141333	0.032
T00465	pmc	Prokaryotes;Bacteria;Cyanobacteria;Prochlorococcus	Cyanobacteria	GCA_000015665.1_ASM1566v1	Prochlorococcus marinus MIT 9515	1906	376	70	127	69	48	24	54	15		0.197272	0.18617	0.337766	0.183511	0.12766	0.0638298	0.143617	0.0398936
T00467	pme	Prokaryotes;Bacteria;Cyanobacteria;Prochlorococcus	Cyanobacteria	GCA_000015685.1_ASM1568v1	Prochlorococcus marinus NATL1A	2193	390	63	125	81	53	30	54	11		0.177839	0.161538	0.320513	0.207692	0.135897	0.0769231	0.138462	0.0282051
T00466	pmf	Prokaryotes;Bacteria;Cyanobacteria;Prochlorococcus	Cyanobacteria	GCA_000015705.1_ASM1570v1	Prochlorococcus marinus MIT 9303	2997	409	66	136	84	51	33	55	15		0.13647	0.161369	0.332518	0.205379	0.124694	0.0806846	0.134474	0.0366748
T00470	mpt	Prokaryotes;Bacteria;Betaproteobacteria;Methylibium	Betaproteobacteria	GCA_000015725.1_ASM1572v1	Methylibium petroleiphilum	4449	649	122	249	123	70	39	70	28		0.145875	0.187982	0.383667	0.189522	0.107858	0.0600924	0.107858	0.0431433
T00496	gtn	Prokaryotes;Bacteria;Firmicutes - Bacilli;Geobacillus	Firmicutes - Bacilli	GCA_000015745.1_ASM1574v1	Geobacillus thermodenitrificans	3445	646	123	245	127	75	39	63	24		0.187518	0.190402	0.379257	0.196594	0.116099	0.0603715	0.0975232	0.0371517
T00472	mla	Prokaryotes;Archaea;Euryarchaeota;Methanocorpusculum	Euryarchaeota	GCA_000015765.1_ASM1576v1	Methanocorpusculum labreanum	1739	305	54	116	45	42	25	37	4		0.175388	0.177049	0.380328	0.147541	0.137705	0.0819672	0.121311	0.0131148
T00582	bay	Prokaryotes;Bacteria;Firmicutes - Bacilli;Bacillus	Firmicutes - Bacilli	GCA_000015785.2_ASM1578v2	Bacillus velezensis FZB42	3710	697	127	269	148	65	45	66	20		0.187871	0.182209	0.38594	0.212339	0.0932568	0.0645624	0.0946915	0.0286944
T00483	pcl	Prokaryotes;Archaea;Crenarchaeota;Pyrobaculum	Crenarchaeota	GCA_000015805.1_ASM1580v1	Pyrobaculum calidifontis	2149	268	40	94	44	38	15	39	10		0.124709	0.149254	0.350746	0.164179	0.141791	0.0559701	0.145522	0.0373134
T00477	mem	Prokaryotes;Archaea;Euryarchaeota;Methanoculleus	Euryarchaeota	GCA_000015825.1_ASM1582v1	Methanoculleus marisnigri	2489	403	59	169	66	47	27	47	6		0.161912	0.146402	0.419355	0.163772	0.116625	0.0669975	0.116625	0.0148883
T00478	sbl	Prokaryotes;Bacteria;Gammaproteobacteria - Others;Shewanella	Gammaproteobacteria - Others	GCA_000015845.1_ASM1584v1	Shewanella baltica OS155	4489	673	111	260	138	71	50	70	18		0.149922	0.164933	0.38633	0.205052	0.105498	0.0742942	0.104012	0.0267459
T00474	cth	Prokaryotes;Bacteria;Firmicutes - Clostridia;Acetivibrio	Firmicutes - Clostridia	GCA_000015865.1_ASM1586v1	Hungateiclostridium thermocellum ATCC 27405	3173	518	58	201	147	40	37	58	11		0.163252	0.111969	0.388031	0.283784	0.0772201	0.0714286	0.111969	0.0212355
T00476	apl	Prokaryotes;Bacteria;Gammaproteobacteria - Others;Actinobacillus	Gammaproteobacteria - Others	GCA_000015885.1_ASM1588v1	Actinobacillus pleuropneumoniae L20 (serotype 5b)	2012	518	82	189	108	64	42	56	11		0.257455	0.158301	0.364865	0.208494	0.123552	0.0810811	0.108108	0.0212355
T00481	bpd	Prokaryotes;Bacteria;Betaproteobacteria;Burkholderia	Betaproteobacteria	GCA_000015905.1_ASM1590v1	Burkholderia pseudomallei 668	7117	796	155	294	179	83	39	71	39		0.111845	0.194724	0.369347	0.224874	0.104271	0.048995	0.089196	0.048995
T00480	bpl	Prokaryotes;Bacteria;Betaproteobacteria;Burkholderia	Betaproteobacteria	GCA_000015925.1_ASM1592v1	Burkholderia pseudomallei 1106a	7181	787	154	291	174	84	37	71	38		0.109595	0.19568	0.369759	0.221093	0.106734	0.047014	0.090216	0.0482846
T00485	smr	Prokaryotes;Archaea;Crenarchaeota;Staphylothermus	Crenarchaeota	GCA_000015945.1_ASM1594v1	Staphylothermus marinus	1570	198	17	81	46	19	12	29	4		0.126115	0.0858586	0.409091	0.232323	0.0959596	0.0606061	0.146465	0.020202
T00488	pmg	Prokaryotes;Bacteria;Cyanobacteria;Prochlorococcus	Cyanobacteria	GCA_000015965.1_ASM1596v1	Prochlorococcus marinus MIT 9301	1907	377	64	128	73	48	26	53	13		0.197693	0.169761	0.339523	0.193634	0.127321	0.0689655	0.140584	0.0344828
T00484	rsh	Prokaryotes;Bacteria;Alphaproteobacteria;Cereibacter	Alphaproteobacteria	GCA_000015985.1_ASM1598v1	Rhodobacter sphaeroides ATCC 17029	4132	648	129	233	135	67	36	71	38		0.156825	0.199074	0.359568	0.208333	0.103395	0.0555556	0.109568	0.058642
T00482	mjl	Prokaryotes;Bacteria;Actinobacteria;Mycobacterium	Actinobacteria	GCA_000016005.1_ASM1600v1	Mycobacterium sp. JLS	5739	631	113	237	127	64	36	79	22		0.109949	0.179081	0.375594	0.201268	0.101426	0.0570523	0.125198	0.0348653
T00739	see	Prokaryotes;Bacteria;Gammaproteobacteria - Enterobacteria;Salmonella	Gammaproteobacteria - Enterobacteria	GCA_000016045.1_ASM1604v1	Salmonella enterica subsp. enterica serovar Newport SL254	4805	929	171	346	202	126	68	69	25		0.19334	0.184069	0.372443	0.217438	0.13563	0.073197	0.0742734	0.0269107
T00495	ftw	Prokaryotes;Bacteria;Gammaproteobacteria - Others;Francisella	Gammaproteobacteria - Others	GCA_000016105.1_ASM1610v1	Francisella tularensis subsp. tularensis WY96-3418	1634	360	55	137	67	43	22	55	10		0.220318	0.152778	0.380556	0.186111	0.119444	0.0611111	0.152778	0.0277778
T00491	mmq	Prokaryotes;Archaea;Euryarchaeota;Methanococcus	Euryarchaeota	GCA_000016125.1_ASM1612v1	Methanococcus maripaludis C5	1822	336	61	123	46	41	27	47	5		0.184413	0.181548	0.366071	0.136905	0.122024	0.0803571	0.139881	0.014881
T00494	drm	Prokaryotes;Bacteria;Firmicutes - Clostridia;Desulforamulus	Firmicutes - Clostridia	GCA_000016165.1_ASM1616v1	Desulforamulus reducens	3276	528	90	215	88	59	36	63	14		0.161172	0.170455	0.407197	0.166667	0.111742	0.0681818	0.119318	0.0265152
T00785	rce	Prokaryotes;Bacteria;Alphaproteobacteria;Rhodospirillum	Alphaproteobacteria	GCA_000016185.1_ASM1618v1	Rhodospirillum centenum	4003	595	120	222	110	64	38	67	31		0.148639	0.201681	0.373109	0.184874	0.107563	0.0638655	0.112605	0.0521008
T00493	bvi	Prokaryotes;Bacteria;Betaproteobacteria;Burkholderia	Betaproteobacteria	GCA_000016205.1_ASM1620v1	Burkholderia vietnamiensis G4	7617	869	188	313	182	89	50	74	34		0.114087	0.216341	0.360184	0.209436	0.102417	0.0575374	0.0851554	0.0391254
T00520	vco	Prokaryotes;Bacteria;Gammaproteobacteria - Others;Vibrio	Gammaproteobacteria - Others	GCA_000016245.1_ASM1624v1	Vibrio cholerae O1 O395	3875	720	107	290	153	82	51	64	17		0.185806	0.148611	0.402778	0.2125	0.113889	0.0708333	0.0888889	0.0236111
T00850	ara	Prokaryotes;Bacteria;Alphaproteobacteria;Agrobacterium	Alphaproteobacteria	GCA_000016265.1_ASM1626v1	Agrobacterium radiobacter	6684	774	159	254	188	78	46	78	45		0.115799	0.205426	0.328165	0.242894	0.100775	0.0594315	0.100775	0.0581395
T00851	avi	Prokaryotes;Bacteria;Alphaproteobacteria;Agrobacterium	Alphaproteobacteria	GCA_000016285.1_ASM1628v1	Agrobacterium vitis	5389	706	126	255	166	76	43	69	37		0.131008	0.17847	0.36119	0.235127	0.107649	0.0609065	0.0977337	0.0524079
T00566	kpn	Prokaryotes;Bacteria;Gammaproteobacteria - Enterobacteria;Klebsiella	Gammaproteobacteria - Enterobacteria	GCA_000016305.1_ASM1630v1	Klebsiella pneumoniae subsp. pneumoniae MGH 78578 (serotype K52)	5185	996	193	366	224	127	68	69	25		0.192093	0.193775	0.36747	0.2249	0.12751	0.0682731	0.0692771	0.0251004
T00507	ent	Prokaryotes;Bacteria;Gammaproteobacteria - Enterobacteria;Enterobacter	Gammaproteobacteria - Enterobacteria	GCA_000016325.1_ASM1632v1	Enterobacter sp. 638	4240	886	165	337	202	102	60	65	24		0.208962	0.18623	0.380361	0.227991	0.115124	0.0677201	0.0733634	0.027088
T00502	pnu	Prokaryotes;Bacteria;Betaproteobacteria;Polynucleobacter	Betaproteobacteria	GCA_000016345.1_ASM1634v1	Polynucleobacter asymbioticus	2077	452	89	157	78	52	34	59	18		0.217622	0.196903	0.347345	0.172566	0.115044	0.0752212	0.130531	0.039823
T00498	mgi	Prokaryotes;Bacteria;Actinobacteria;Mycolicibacterium	Actinobacteria	GCA_000016365.1_ASM1636v1	Mycolicibacterium gilvum PYR-GCK	5579	620	115	229	138	67	35	70	26		0.111131	0.185484	0.369355	0.222581	0.108065	0.0564516	0.112903	0.0419355
T00512	rsq	Prokaryotes;Bacteria;Alphaproteobacteria;Cereibacter	Alphaproteobacteria	GCA_000016405.1_ASM1640v1	Rhodobacter sphaeroides ATCC 17025	4333	634	128	228	127	67	36	73	37		0.146319	0.201893	0.359621	0.200315	0.105678	0.0567823	0.115142	0.0583596
T00504	stp	Prokaryotes;Bacteria;Actinobacteria;Salinispora	Actinobacteria	GCA_000016425.1_ASM1642v1	Salinispora tropica	4536	566	91	211	124	56	34	71	17		0.12478	0.160777	0.372792	0.219081	0.0989399	0.0600707	0.125442	0.0300353
T00543	hip	Prokaryotes;Bacteria;Gammaproteobacteria - Others;Haemophilus	Gammaproteobacteria - Others	GCA_000016465.1_ASM1646v1	Haemophilus influenzae PittEE (nontypeable)	1619	457	63	171	96	61	36	54	9		0.282273	0.137856	0.374179	0.210066	0.133479	0.0787746	0.118162	0.0196937
T00544	hiq	Prokaryotes;Bacteria;Gammaproteobacteria - Others;Haemophilus	Gammaproteobacteria - Others	GCA_000016485.1_ASM1648v1	Haemophilus influenzae PittGG (nontypeable)	1667	427	54	164	89	55	32	54	8		0.256149	0.126464	0.384075	0.208431	0.128806	0.0749415	0.126464	0.0187354
T00564	ckl	Prokaryotes;Bacteria;Firmicutes - Clostridia;Clostridium	Firmicutes - Clostridia	GCA_000016505.1_ASM1650v1	Clostridium kluyveri DSM 555	3913	520	78	230	97	40	37	57	9		0.13289	0.15	0.442308	0.186538	0.0769231	0.0711538	0.109615	0.0173077
T00539	msi	Prokaryotes;Archaea;Euryarchaeota;Methanobrevibacter	Euryarchaeota	GCA_000016525.1_ASM1652v1	Methanobrevibacter smithii	1795	299	46	123	45	37	20	42	5		0.166574	0.153846	0.411371	0.150502	0.123746	0.0668896	0.140468	0.0167224
T00506	csc	Prokaryotes;Bacteria;Firmicutes - Clostridia;Caldicellulosiruptor	Firmicutes - Clostridia	GCA_000016545.1_ASM1654v1	Caldicellulosiruptor saccharolyticus	2682	430	47	172	108	40	34	57	10		0.160328	0.109302	0.4	0.251163	0.0930233	0.0790698	0.132558	0.0232558
T00510	pmy	Prokaryotes;Bacteria;Gammaproteobacteria - Others;Pseudomonas	Gammaproteobacteria - Others	GCA_000016565.1_ASM1656v1	Pseudomonas mendocina ymp	4594	731	132	283	147	77	48	77	26		0.159121	0.180575	0.387141	0.201094	0.105335	0.0656635	0.105335	0.0355677
T00605	rms	Prokaryotes;Bacteria;Alphaproteobacteria;Rickettsia	Alphaproteobacteria	GCA_000016625.1_ASM1662v1	Rickettsia massiliae MTU5	980	210	49	68	42	11	12	36	11		0.214286	0.233333	0.32381	0.2	0.052381	0.0571429	0.171429	0.052381
T00508	fjo	Prokaryotes;Bacteria;Bacteroidetes;Flavobacterium	Bacteroidetes	GCA_000016645.1_ASM1664v1	Flavobacterium johnsoniae UW101	5017	584	100	218	128	59	40	59	14		0.116404	0.171233	0.373288	0.219178	0.101027	0.0684932	0.101027	0.0239726
T00542	rrs	Prokaryotes;Bacteria;Chloroflexi;Roseiflexus	Chloroflexi	GCA_000016665.1_ASM1666v1	Roseiflexus sp. RS-1	4517	613	89	277	101	55	40	78	21		0.13571	0.145188	0.451876	0.164763	0.0897227	0.0652529	0.127243	0.0342577
T00644	apj	Prokaryotes;Bacteria;Gammaproteobacteria - Others;Actinobacillus	Gammaproteobacteria - Others	GCA_000016685.1_ASM1668v1	Actinobacillus pleuropneumoniae JL03 (serotype 3)	2036	510	83	184	103	64	42	56	10		0.250491	0.162745	0.360784	0.201961	0.12549	0.0823529	0.109804	0.0196078
T00518	deb	Prokaryotes;Bacteria;Chloroflexi;Dehalococcoides	Chloroflexi	GCA_000016705.1_ASM1670v1	Dehalococcoides mccartyi BAV1	1371	295	38	115	50	38	23	47	8		0.215171	0.128814	0.389831	0.169492	0.128814	0.0779661	0.159322	0.0271186
T00527	acr	Prokaryotes;Bacteria;Alphaproteobacteria;Acidiphilium	Alphaproteobacteria	GCA_000016725.1_ASM1672v1	Acidiphilium cryptum	3559	566	132	187	111	65	30	63	21		0.159033	0.233216	0.330389	0.196113	0.114841	0.0530035	0.111307	0.0371025
T00521	gur	Prokaryotes;Bacteria;Deltaproteobacteria;Geotalea	Deltaproteobacteria	GCA_000016745.1_ASM1674v1	Geobacter uraniireducens	4357	660	102	316	112	53	39	66	21		0.15148	0.154545	0.478788	0.169697	0.080303	0.0590909	0.1	0.0318182
T00525	tpt	Prokaryotes;Bacteria;Thermotogae;Thermotoga	Thermotogae	GCA_000016785.1_ASM1678v1	Thermotoga petrophila	1785	375	55	141	85	39	26	55	10		0.210084	0.146667	0.376	0.226667	0.104	0.0693333	0.146667	0.0266667
T00522	saj	Prokaryotes;Bacteria;Firmicutes - Bacilli;Staphylococcus	Firmicutes - Bacilli	GCA_000016805.1_ASM1680v1	Staphylococcus aureus subsp. aureus JH9 (MRSA/VISA)	2726	531	87	200	116	54	37	55	14		0.194791	0.163842	0.376648	0.218456	0.101695	0.0696798	0.103578	0.0263653
T00535	lre	Prokaryotes;Bacteria;Firmicutes - Bacilli;Limosilactobacillus	Firmicutes - Bacilli	GCA_000016825.1_ASM1682v1	Lactobacillus reuteri DSM 20016	1900	331	39	124	69	21	31	58	8		0.174211	0.117825	0.374622	0.208459	0.0634441	0.0936556	0.175227	0.0241692
T00534	bov	Prokaryotes;Bacteria;Alphaproteobacteria;Brucella	Alphaproteobacteria	GCA_000016845.1_ASM1684v1	Brucella ovis	2892	516	104	174	99	60	39	64	26		0.178423	0.20155	0.337209	0.19186	0.116279	0.0755814	0.124031	0.0503876
T00537	ppf	Prokaryotes;Bacteria;Gammaproteobacteria - Others;Pseudomonas	Gammaproteobacteria - Others	GCA_000016865.1_ASM1686v1	Pseudomonas putida F1	5252	814	166	304	157	91	54	75	28		0.154989	0.203931	0.373464	0.192875	0.111794	0.0663391	0.0921376	0.034398
T00541	prw	Prokaryotes;Bacteria;Gammaproteobacteria - Others;Psychrobacter	Gammaproteobacteria - Others	GCA_000016885.1_ASM1688v1	Psychrobacter sp. PRwf-1	2385	467	94	167	80	54	34	64	11		0.195807	0.201285	0.357602	0.171306	0.115632	0.0728051	0.137045	0.0235546
T00550	tme	Prokaryotes;Bacteria;Thermotogae;Thermosipho	Thermotogae	GCA_000016905.1_ASM1690v1	Thermosipho melanesiensis	1879	330	42	133	69	29	24	51	9		0.175625	0.127273	0.40303	0.209091	0.0878788	0.0727273	0.154545	0.0272727
T00545	mtf	Prokaryotes;Bacteria;Actinobacteria;Mycobacterium	Actinobacteria	GCA_000016925.1_ASM1692v1	Mycobacterium tuberculosis F11	3941	577	109	227	113	60	31	64	16		0.14641	0.188908	0.393414	0.195841	0.103986	0.0537262	0.110919	0.0277296
T00547	cbe	Prokaryotes;Bacteria;Firmicutes - Clostridia;Clostridium	Firmicutes - Clostridia	GCA_000016965.1_ASM1696v1	Clostridium beijerinckii NCIMB 8052	5020	770	99	356	151	59	63	63	15		0.153386	0.128571	0.462338	0.196104	0.0766234	0.0818182	0.0818182	0.0194805
T00551	amt	Prokaryotes;Bacteria;Firmicutes - Clostridia;Alkaliphilus	Firmicutes - Clostridia	GCA_000016985.1_ASM1698v1	Alkaliphilus metalliredigens	4625	653	96	283	126	69	46	64	16		0.141189	0.147014	0.433384	0.192956	0.105666	0.0704441	0.0980092	0.0245023
T00594	sgo	Prokaryotes;Bacteria;Firmicutes - Bacilli;Streptococcus	Firmicutes - Bacilli	GCA_000017005.1_ASM1700v1	Streptococcus gordonii	2051	412	48	163	77	43	38	55	10		0.200878	0.116505	0.395631	0.186893	0.104369	0.092233	0.133495	0.0242718
T00574	cba	Prokaryotes;Bacteria;Firmicutes - Clostridia;Clostridium	Firmicutes - Clostridia	GCA_000017025.1_ASM1702v1	Clostridium botulinum A ATCC 19397	3551	503	65	217	116	40	32	53	14		0.14165	0.129225	0.431412	0.230616	0.0795229	0.0636183	0.105368	0.027833
T00563	cbf	Prokaryotes;Bacteria;Firmicutes - Clostridia;Clostridium	Firmicutes - Clostridia	GCA_000017065.1_ASM1706v1	Clostridium botulinum F Langeland	3655	510	66	224	112	40	32	55	15		0.139535	0.129412	0.439216	0.219608	0.0784314	0.0627451	0.107843	0.0294118
T00629	sax	Prokaryotes;Bacteria;Firmicutes - Bacilli;Staphylococcus	Firmicutes - Bacilli	GCA_000017085.1_ASM1708v1	Staphylococcus aureus subsp. aureus USA300_TCH1516 (CA-MRSA)	2689	502	85	187	103	53	35	54	15		0.186687	0.169323	0.37251	0.205179	0.105578	0.0697211	0.10757	0.0298805
T00583	cbd	Prokaryotes;Bacteria;Gammaproteobacteria - Others;Coxiella	Gammaproteobacteria - Others	GCA_000017105.1_ASM1710v1	Coxiella burnetii Dugway 5J108-111	2045	364	63	134	69	38	23	54	13		0.177995	0.173077	0.368132	0.18956	0.104396	0.0631868	0.148352	0.0357143
T00556	sah	Prokaryotes;Bacteria;Firmicutes - Bacilli;Staphylococcus	Firmicutes - Bacilli	GCA_000017125.1_ASM1712v1	Staphylococcus aureus subsp. aureus JH1 (MRSA/VSSA)	2780	531	87	200	116	54	37	55	14		0.191007	0.163842	0.376648	0.218456	0.101695	0.0696798	0.103578	0.0263653
T00555	smd	Prokaryotes;Bacteria;Alphaproteobacteria;Sinorhizobium	Alphaproteobacteria	GCA_000017145.1_ASM1714v1	Sinorhizobium medicae	6213	778	166	257	174	91	41	76	58		0.125221	0.213368	0.330334	0.22365	0.116967	0.0526992	0.0976864	0.0745501
T00554	mvn	Prokaryotes;Archaea;Euryarchaeota;Methanococcus	Euryarchaeota	GCA_000017165.1_ASM1716v1	Methanococcus vannielii	1678	343	64	129	46	39	25	45	5		0.20441	0.186589	0.376093	0.134111	0.113703	0.0728863	0.131195	0.0145773
T00552	mae	Prokaryotes;Archaea;Euryarchaeota;Methanococcus	Euryarchaeota	GCA_000017185.1_ASM1718v1	Methanococcus aeolicus	1490	309	58	110	42	41	25	47	6		0.207383	0.187702	0.355987	0.135922	0.132686	0.0809061	0.152104	0.0194175
T00569	pap	Prokaryotes;Bacteria;Gammaproteobacteria - Others;Pseudomonas	Gammaproteobacteria - Others	GCA_000017205.1_ASM1720v1	Pseudomonas aeruginosa PA7	6010	865	175	327	175	92	58	75	30		0.143927	0.202312	0.378035	0.202312	0.106358	0.067052	0.0867052	0.0346821
T00553	mmz	Prokaryotes;Archaea;Euryarchaeota;Methanococcus	Euryarchaeota	GCA_000017225.1_ASM1722v1	Methanococcus maripaludis C7	1788	333	58	120	50	42	25	45	6		0.186242	0.174174	0.36036	0.15015	0.126126	0.0750751	0.135135	0.018018
T00558	asu	Prokaryotes;Bacteria;Gammaproteobacteria - Others;Actinobacillus	Gammaproteobacteria - Others	GCA_000017245.1_ASM1724v1	Actinobacillus succinogenes	2079	535	83	199	104	73	46	57	9		0.257335	0.15514	0.371963	0.194393	0.136449	0.0859813	0.106542	0.0168224
T00567	mmw	Prokaryotes;Bacteria;Gammaproteobacteria - Others;Marinomonas	Gammaproteobacteria - Others	GCA_000017285.1_ASM1728v1	Marinomonas sp. MWYL1	4439	673	106	254	145	83	44	64	20		0.151611	0.157504	0.377415	0.215453	0.123328	0.0653789	0.0950966	0.0297177
T00562	kra	Prokaryotes;Bacteria;Actinobacteria;Kineococcus	Actinobacteria	GCA_000017305.1_ASM1730v1	Kineococcus radiotolerans	4681	545	69	207	135	58	36	54	13		0.116428	0.126606	0.379817	0.247706	0.106422	0.066055	0.0990826	0.0238532
T00571	sbm	Prokaryotes;Bacteria;Gammaproteobacteria - Others;Shewanella	Gammaproteobacteria - Others	GCA_000017325.1_ASM1732v1	Shewanella baltica OS185	4394	674	117	264	133	68	52	67	19		0.153391	0.173591	0.391691	0.197329	0.10089	0.0771513	0.0994065	0.0281899
T00568	oan	Prokaryotes;Bacteria;Alphaproteobacteria;Brucella	Alphaproteobacteria	GCA_000017405.1_ASM1740v1	Ochrobactrum anthropi ATCC 49188	4799	654	132	220	142	76	40	71	41		0.136278	0.201835	0.336391	0.217125	0.116208	0.0611621	0.108563	0.0626911
T00560	bcy	Prokaryotes;Bacteria;Firmicutes - Bacilli;Bacillus	Firmicutes - Bacilli	GCA_000017425.1_ASM1742v1	Bacillus cytotoxicus	3844	624	108	245	130	57	39	64	21		0.162331	0.173077	0.392628	0.208333	0.0913462	0.0625	0.102564	0.0336538
T00643	rrj	Prokaryotes;Bacteria;Alphaproteobacteria;Rickettsia	Alphaproteobacteria	GCA_000017445.3_ASM1744v3	Rickettsia rickettsii Iowa	1384	208	49	65	42	11	13	35	11		0.150289	0.235577	0.3125	0.201923	0.0528846	0.0625	0.168269	0.0528846
T00576	ccv	Prokaryotes;Bacteria;Epsilonproteobacteria;Campylobacter	Epsilonproteobacteria	GCA_000017465.2_ASM1746v2	Campylobacter curvus	1862	345	54	135	53	42	23	51	8		0.185285	0.156522	0.391304	0.153623	0.121739	0.0666667	0.147826	0.0231884
T00573	cjd	Prokaryotes;Bacteria;Epsilonproteobacteria;Campylobacter	Epsilonproteobacteria	GCA_000017485.1_ASM1748v1	Campylobacter jejuni subsp. doylei 269.97	1731	329	48	125	48	43	29	49	8		0.190064	0.145897	0.379939	0.145897	0.130699	0.0881459	0.148936	0.0243161
T00559	afw	Prokaryotes;Bacteria;Deltaproteobacteria;Anaeromyxobacter	Deltaproteobacteria	GCA_000017505.1_ASM1750v1	Anaeromyxobacter sp. Fw109-5	4466	679	109	308	113	62	38	78	25		0.152038	0.16053	0.453608	0.166421	0.0913108	0.0559647	0.114875	0.0368189
T00630	smg	Prokaryotes;Bacteria;Bacteroidetes;Sulcia	Bacteroidetes	GCA_000017525.1_ASM1752v1	Candidatus Sulcia muelleri GWSS	227	77	15	26	10	15	6	11	7		0.339207	0.194805	0.337662	0.12987	0.194805	0.0779221	0.142857	0.0909091
T00579	fno	Prokaryotes;Bacteria;Thermotogae;Fervidobacterium	Thermotogae	GCA_000017545.1_ASM1754v1	Fervidobacterium nodosum	1750	324	37	129	77	27	21	51	10		0.185143	0.114198	0.398148	0.237654	0.0833333	0.0648148	0.157407	0.0308642
T00580	pla	Prokaryotes;Bacteria;Alphaproteobacteria;Parvibaculum	Alphaproteobacteria	GCA_000017565.1_ASM1756v1	Parvibaculum lavamentivorans	3636	548	106	203	99	58	34	67	22		0.150715	0.193431	0.370438	0.180657	0.105839	0.0620438	0.122263	0.040146
T00577	cha	Prokaryotes;Bacteria;Epsilonproteobacteria;Campylobacter	Epsilonproteobacteria	GCA_000017585.1_ASM1758v1	Campylobacter hominis	1687	320	50	121	51	36	25	50	10		0.189686	0.15625	0.378125	0.159375	0.1125	0.078125	0.15625	0.03125
T00712	lbf	Prokaryotes;Bacteria;Spirochaetes;Leptospira	Spirochaetes	GCA_000017605.1_ASM1760v1	Leptospira biflexa serovar Patoc Patoc 1 (Ames)	3600	524	81	207	108	63	26	55	16		0.145556	0.15458	0.395038	0.206107	0.120229	0.0496183	0.104962	0.0305344
T00581	xau	Prokaryotes;Bacteria;Alphaproteobacteria;Xanthobacter	Alphaproteobacteria	GCA_000017645.1_ASM1764v1	Xanthobacter autotrophicus	5035	653	144	231	120	77	33	69	24		0.129692	0.220521	0.353752	0.183767	0.117917	0.050536	0.105666	0.0367534
T00586	esa	Prokaryotes;Bacteria;Gammaproteobacteria - Enterobacteria;Cronobacter	Gammaproteobacteria - Enterobacteria	GCA_000017665.1_ASM1766v1	Cronobacter sakazakii ATCC BAA-894	4442	838	155	322	191	90	57	66	22		0.188654	0.184964	0.384248	0.227924	0.107399	0.0680191	0.0787589	0.026253
T00693	lbi	Prokaryotes;Bacteria;Spirochaetes;Leptospira	Spirochaetes	GCA_000017685.1_ASM1768v1	Leptospira biflexa serovar Patoc Patoc 1 (Paris)	3726	528	82	208	108	65	26	55	16		0.141707	0.155303	0.393939	0.204545	0.123106	0.0492424	0.104167	0.030303
T00589	vha	Prokaryotes;Bacteria;Gammaproteobacteria - Others;Vibrio	Gammaproteobacteria - Others	GCA_000017705.1_ASM1770v1	Vibrio campbellii ATCC BAA-1116	6064	766	131	294	165	84	51	71	29		0.126319	0.171018	0.383812	0.215405	0.109661	0.0665796	0.0926893	0.037859
T00593	cco	Prokaryotes;Bacteria;Epsilonproteobacteria;Campylobacter	Epsilonproteobacteria	GCA_000017725.2_ASM1772v2	Campylobacter concisus 13826	2012	335	52	122	59	41	24	52	7		0.166501	0.155224	0.364179	0.176119	0.122388	0.0716418	0.155224	0.0208955
T00590	ecw	Prokaryotes;Bacteria;Gammaproteobacteria - Enterobacteria;Escherichia	Gammaproteobacteria - Enterobacteria	GCA_000017745.1_ASM1774v1	Escherichia coli O139:H28 E24377A (ETEC)	4997	960	187	352	216	123	66	69	24		0.192115	0.194792	0.366667	0.225	0.128125	0.06875	0.071875	0.025
T00591	ecx	Prokaryotes;Bacteria;Gammaproteobacteria - Enterobacteria;Escherichia	Gammaproteobacteria - Enterobacteria	GCA_000017765.1_ASM1776v1	Escherichia coli O9 HS (commensal)	4384	955	189	355	208	123	67	70	25		0.217838	0.197906	0.371728	0.217801	0.128796	0.0701571	0.0732984	0.026178
T00584	fta	Prokaryotes;Bacteria;Gammaproteobacteria - Others;Francisella	Gammaproteobacteria - Others	GCA_000017785.1_ASM1778v1	Francisella tularensis subsp. holarctica FTNF002-00	1580	348	53	129	66	41	22	55	10		0.220253	0.152299	0.37069	0.189655	0.117816	0.0632184	0.158046	0.0287356
T00585	rca	Prokaryotes;Bacteria;Chloroflexi;Roseiflexus	Chloroflexi	GCA_000017805.1_ASM1780v1	Roseiflexus castenholzii	4330	601	92	267	97	56	38	77	17		0.138799	0.153078	0.44426	0.161398	0.093178	0.063228	0.12812	0.0282862
T00716	tpp	Prokaryotes;Bacteria;Spirochaetes;Treponema	Spirochaetes	GCA_000017825.1_ASM1782v1	Treponema pallidum subsp. pallidum SS14	1028	174	20	64	41	10	15	31	7		0.169261	0.114943	0.367816	0.235632	0.0574713	0.0862069	0.178161	0.0402299
T00686	cyt	Prokaryotes;Bacteria;Cyanobacteria;Crocosphaera	Cyanobacteria	GCA_000017845.1_ASM1784v1	Crocosphaera subtropica	5304	662	104	251	141	78	44	63	37		0.124811	0.1571	0.379154	0.212991	0.117825	0.0664653	0.0951662	0.0558912
T00618	tle	Prokaryotes;Bacteria;Thermotogae;Pseudothermotoga	Thermotogae	GCA_000017865.1_ASM1786v1	Pseudothermotoga lettingae	2040	348	41	126	84	33	23	55	7		0.170588	0.117816	0.362069	0.241379	0.0948276	0.066092	0.158046	0.0201149
T00599	bpu	Prokaryotes;Bacteria;Firmicutes - Bacilli;Bacillus	Firmicutes - Bacilli	GCA_000017885.4_ASM1788v4	Bacillus pumilus SAFR-032	3710	634	111	251	126	60	42	67	20		0.170889	0.175079	0.395899	0.198738	0.0946372	0.0662461	0.105678	0.0315457
T00597	cju	Prokaryotes;Bacteria;Epsilonproteobacteria;Campylobacter	Epsilonproteobacteria	GCA_000017905.1_ASM1790v1	Campylobacter jejuni subsp. jejuni 81116	1626	344	52	137	53	42	25	49	8		0.211562	0.151163	0.398256	0.15407	0.122093	0.0726744	0.142442	0.0232558
T00587	iho	Prokaryotes;Archaea;Crenarchaeota;Ignicoccus	Crenarchaeota	GCA_000017945.1_ASM1794v1	Ignicoccus hospitalis	1434	215	22	76	37	32	15	39	6		0.14993	0.102326	0.353488	0.172093	0.148837	0.0697674	0.181395	0.027907
T00656	lsp	Prokaryotes;Bacteria;Firmicutes - Bacilli;Lysinibacillus	Firmicutes - Bacilli	GCA_000017965.1_ASM1796v1	Lysinibacillus sphaericus	4771	609	98	239	118	62	31	75	22		0.127646	0.16092	0.392447	0.19376	0.101806	0.0509031	0.123153	0.0361248
T00944	ebr	Prokaryotes;Bacteria;Gammaproteobacteria - Enterobacteria;Escherichia	Gammaproteobacteria - Enterobacteria	GCA_000017985.1_ASM1798v1	Escherichia coli B REL606	4209	965	191	352	216	121	73	70	24		0.229271	0.197927	0.364767	0.223834	0.125389	0.0756477	0.0725389	0.0248705
T00608	fre	Prokaryotes;Bacteria;Actinobacteria;Frankia	Actinobacteria	GCA_000018005.1_ASM1800v1	Frankia sp. EAN1pec	7191	667	99	280	142	58	39	76	17		0.0927548	0.148426	0.41979	0.212894	0.0869565	0.0584708	0.113943	0.0254873
T00596	sse	Prokaryotes;Bacteria;Gammaproteobacteria - Others;Shewanella	Gammaproteobacteria - Others	GCA_000018025.1_ASM1802v1	Shewanella sediminis	4497	706	114	287	132	74	56	71	16		0.156994	0.161473	0.406516	0.186969	0.104816	0.0793201	0.100567	0.0226629
T00592	cko	Prokaryotes;Bacteria;Gammaproteobacteria - Enterobacteria;Citrobacter	Gammaproteobacteria - Enterobacteria	GCA_000018045.1_ASM1804v1	Citrobacter koseri	5031	945	178	357	208	118	67	71	24		0.187835	0.18836	0.377778	0.220106	0.124868	0.0708995	0.0751323	0.0253968
T00598	pmh	Prokaryotes;Bacteria;Cyanobacteria;Prochlorococcus	Cyanobacteria	GCA_000018065.1_ASM1806v1	Prochlorococcus marinus MIT 9215	1983	385	68	131	70	48	26	56	15		0.19415	0.176623	0.34026	0.181818	0.124675	0.0675325	0.145455	0.038961
T00617	amr	Prokaryotes;Bacteria;Cyanobacteria;Acaryochloris	Cyanobacteria	GCA_000018105.1_ASM1810v1	Acaryochloris marina	8383	717	116	313	143	65	45	65	24		0.0855302	0.161785	0.436541	0.199442	0.0906555	0.0627615	0.0906555	0.0334728
T00612	dsh	Prokaryotes;Bacteria;Alphaproteobacteria;Dinoroseobacter	Alphaproteobacteria	GCA_000018145.1_ASM1814v1	Dinoroseobacter shibae	4194	595	135	210	106	62	35	68	26		0.141869	0.226891	0.352941	0.178151	0.104202	0.0588235	0.114286	0.0436975
T02023	ssw	Prokaryotes;Bacteria;Firmicutes - Bacilli;Streptococcus	Firmicutes - Bacilli	GCA_000018185.1_ASM1818v1	Streptococcus suis GZ1 (serotype 2)	1978	382	41	159	80	33	31	53	10		0.193124	0.10733	0.41623	0.209424	0.0863874	0.0811518	0.138743	0.026178
T00604	rri	Prokaryotes;Bacteria;Alphaproteobacteria;Rickettsia	Alphaproteobacteria	GCA_000018225.1_ASM1822v1	Rickettsia rickettsii Sheila Smith	1345	208	50	66	41	11	13	35	12		0.154647	0.240385	0.317308	0.197115	0.0528846	0.0625	0.168269	0.0576923
T00602	rbo	Prokaryotes;Bacteria;Alphaproteobacteria;Rickettsia	Alphaproteobacteria	GCA_000018245.1_ASM1824v1	Rickettsia bellii OSU 85-389	1476	215	50	75	42	12	13	32	10		0.145664	0.232558	0.348837	0.195349	0.055814	0.0604651	0.148837	0.0465116
T00613	saq	Prokaryotes;Bacteria;Actinobacteria;Salinispora	Actinobacteria	GCA_000018265.1_ASM1826v1	Salinispora arenicola	4917	566	90	213	114	60	34	76	15		0.115111	0.159011	0.376325	0.201413	0.106007	0.0600707	0.134276	0.0265018
T00611	cma	Prokaryotes;Archaea;Crenarchaeota;Caldivirga	Crenarchaeota	GCA_000018305.1_ASM1830v1	Caldivirga maquilingensis	1963	283	39	94	58	42	19	38	3		0.144167	0.137809	0.332155	0.204947	0.14841	0.0671378	0.134276	0.0106007
T00607	aoe	Prokaryotes;Bacteria;Firmicutes - Clostridia;Alkaliphilus	Firmicutes - Clostridia	GCA_000018325.1_ASM1832v1	Alkaliphilus oremlandii	2836	439	59	182	97	36	27	54	12		0.154795	0.134396	0.414579	0.220957	0.0820046	0.0615034	0.123007	0.0273349
T00694	mmi	Prokaryotes;Bacteria;Actinobacteria;Mycobacterium	Actinobacteria	GCA_000018345.1_ASM1834v1	Mycobacterium marinum M	5452	665	122	250	142	71	37	68	18		0.121974	0.183459	0.37594	0.213534	0.106767	0.0556391	0.102256	0.0270677
T00789	ton	Prokaryotes;Archaea;Euryarchaeota;Thermococcus	Euryarchaeota	GCA_000018365.1_ASM1836v1	Thermococcus onnurineus	1976	273	46	117	47	27	18	38	4		0.138158	0.168498	0.428571	0.172161	0.0989011	0.0659341	0.139194	0.014652
T00862	sei	Prokaryotes;Bacteria;Gammaproteobacteria - Enterobacteria;Salmonella	Gammaproteobacteria - Enterobacteria	GCA_000018385.1_ASM1838v1	Salmonella enterica subsp. enterica serovar Paratyphi C	4640	903	165	337	193	124	68	69	24		0.194612	0.182724	0.3732	0.213732	0.13732	0.0753045	0.076412	0.0265781
T00610	dol	Prokaryotes;Bacteria;Deltaproteobacteria;Desulfococcus	Deltaproteobacteria	GCA_000018405.1_ASM1840v1	Desulfococcus oleovorans	3265	497	64	207	102	40	37	67	9		0.152221	0.128773	0.416499	0.205231	0.0804829	0.0744467	0.134809	0.0181087
T00655	dau	Prokaryotes;Bacteria;Firmicutes - Clostridia;Desulforudis	Firmicutes - Clostridia	GCA_000018425.1_ASM1842v1	Candidatus Desulforudis audaxviator	2157	401	57	156	78	41	33	61	8		0.185906	0.142145	0.389027	0.194514	0.102244	0.0822943	0.15212	0.0199501
T00710	abc	Prokaryotes;Bacteria;Gammaproteobacteria - Others;Acinetobacter	Gammaproteobacteria - Others	GCA_000018445.1_ASM1844v1	Acinetobacter baumannii ACICU	3759	568	119	201	115	67	42	57	13		0.151104	0.209507	0.353873	0.202465	0.117958	0.0739437	0.100352	0.0228873
T00626	nmr	Prokaryotes;Archaea;Thaumarchaeota;Nitrosopumilus	Thaumarchaeota	GCA_000018465.1_ASM1846v1	Nitrosopumilus maritimus	1795	268	30	111	38	37	20	45	8		0.149304	0.11194	0.414179	0.141791	0.13806	0.0746269	0.16791	0.0298507
T00615	mmx	Prokaryotes;Archaea;Euryarchaeota;Methanococcus	Euryarchaeota	GCA_000018485.1_ASM1848v1	Methanococcus maripaludis C6	1826	323	57	116	47	40	26	45	5		0.176889	0.176471	0.359133	0.145511	0.123839	0.0804954	0.139319	0.0154799
T00624	bmu	Prokaryotes;Bacteria;Betaproteobacteria;Burkholderia	Betaproteobacteria	GCA_000018505.1_ASM1850v1	Burkholderia multivorans ATCC 17616 (JGI)	6259	800	170	287	173	87	43	67	30		0.127816	0.2125	0.35875	0.21625	0.10875	0.05375	0.08375	0.0375
T00623	bcs	Prokaryotes;Bacteria;Alphaproteobacteria;Brucella	Alphaproteobacteria	GCA_000018525.1_ASM1852v1	Brucella canis ATCC 23365	3251	541	109	182	109	63	39	64	29		0.16641	0.201479	0.336414	0.201479	0.116451	0.0720887	0.118299	0.0536044
T00888	rhi	Prokaryotes;Bacteria;Alphaproteobacteria;Sinorhizobium	Alphaproteobacteria	GCA_000018545.1_ASM1854v1	Sinorhizobium fredii NGR234	6366	811	197	253	168	96	46	78	49		0.127396	0.24291	0.311961	0.207152	0.118372	0.0567201	0.0961776	0.0604192
T00614	hau	Prokaryotes;Bacteria;Chloroflexi;Herpetosiphon	Chloroflexi	GCA_000018565.1_ASM1856v1	Herpetosiphon aurantiacus	5278	661	77	290	144	70	37	70	18		0.125237	0.11649	0.438729	0.217852	0.1059	0.0559758	0.1059	0.0272315
T00616	pmj	Prokaryotes;Bacteria;Cyanobacteria;Prochlorococcus	Cyanobacteria	GCA_000018585.1_ASM1858v1	Prochlorococcus marinus MIT 9211	1855	379	65	133	69	48	26	53	13		0.204313	0.171504	0.350923	0.182058	0.126649	0.0686016	0.139842	0.0343008
T00621	pmo	Prokaryotes;Bacteria;Thermotogae;Petrotoga	Thermotogae	GCA_000018605.1_ASM1860v1	Petrotoga mobilis	1898	370	51	139	82	41	28	46	8		0.194942	0.137838	0.375676	0.221622	0.110811	0.0756757	0.124324	0.0216216
T00627	ses	Prokaryotes;Bacteria;Gammaproteobacteria - Enterobacteria;Salmonella	Gammaproteobacteria - Enterobacteria	GCA_000018625.1_ASM1862v1	Salmonella enterica subsp. arizonae	4510	871	152	332	195	109	65	68	25		0.193126	0.174512	0.381171	0.223881	0.125144	0.0746269	0.0780712	0.0287026
T00620	dac	Prokaryotes;Bacteria;Betaproteobacteria;Delftia	Betaproteobacteria	GCA_000018665.1_ASM1866v1	Delftia acidovorans	6040	717	146	282	136	73	40	68	27		0.118709	0.203626	0.393305	0.189679	0.101813	0.055788	0.0948396	0.0376569
T00619	cpy	Prokaryotes;Bacteria;Firmicutes - Clostridia;Lachnoclostridium	Firmicutes - Clostridia	GCA_000018685.1_ASM1868v1	Lachnoclostridium phytofermentans	3902	562	58	210	154	47	49	61	21		0.144029	0.103203	0.373665	0.274021	0.0836299	0.0871886	0.108541	0.0373665
T00628	spq	Prokaryotes;Bacteria;Gammaproteobacteria - Enterobacteria;Salmonella	Gammaproteobacteria - Enterobacteria	GCA_000018705.1_ASM1870v1	Salmonella enterica subsp. enterica serovar Paratyphi B	5601	932	174	346	200	127	69	70	26		0.166399	0.186695	0.371245	0.214592	0.136266	0.0740343	0.0751073	0.027897
T00703	bmc	Prokaryotes;Bacteria;Alphaproteobacteria;Brucella	Alphaproteobacteria	GCA_000018725.1_ASM1872v1	Brucella abortus S19	3000	543	108	184	108	63	40	65	28		0.181	0.198895	0.338858	0.198895	0.116022	0.0736648	0.119705	0.0515654
T00632	cbs	Prokaryotes;Bacteria;Gammaproteobacteria - Others;Coxiella	Gammaproteobacteria - Others	GCA_000018745.1_ASM1874v1	Coxiella burnetii RSA 331	1975	357	62	133	66	36	23	53	11		0.180759	0.173669	0.372549	0.184874	0.10084	0.0644258	0.148459	0.0308123
T00622	sbn	Prokaryotes;Bacteria;Gammaproteobacteria - Others;Shewanella	Gammaproteobacteria - Others	GCA_000018765.1_ASM1876v1	Shewanella baltica OS195	4688	676	118	265	133	70	50	67	20		0.144198	0.174556	0.392012	0.196746	0.10355	0.0739645	0.0991124	0.0295858
T00659	acl	Prokaryotes;Bacteria;Tenericutes;Acholeplasma	Tenericutes	GCA_000018785.1_ASM1878v1	Acholeplasma laidlawii	1380	232	28	85	63	16	21	31	14		0.168116	0.12069	0.366379	0.271552	0.0689655	0.0905172	0.133621	0.0603448
T00635	ypg	Prokaryotes;Bacteria;Gammaproteobacteria - Enterobacteria;Yersinia	Gammaproteobacteria - Enterobacteria	GCA_000018805.1_ASM1880v1	Yersinia pestis Angola	4045	737	136	275	173	82	53	62	27		0.1822	0.184532	0.373134	0.234735	0.111262	0.0719132	0.0841248	0.036635
T00642	bwe	Prokaryotes;Bacteria;Firmicutes - Bacilli;Bacillus	Firmicutes - Bacilli	GCA_000018825.1_ASM1882v1	Bacillus mycoides KBAB4	5653	780	138	305	172	67	48	78	27		0.13798	0.176923	0.391026	0.220513	0.0858974	0.0615385	0.1	0.0346154
T00640	mex	Prokaryotes;Bacteria;Alphaproteobacteria;Methylorubrum	Alphaproteobacteria	GCA_000018845.1_ASM1884v1	Methylorubrum extorquens PA1	4829	667	132	261	116	73	36	70	30		0.138124	0.197901	0.391304	0.173913	0.109445	0.053973	0.104948	0.0449775
T00639	cau	Prokaryotes;Bacteria;Chloroflexi;Chloroflexus	Chloroflexi	GCA_000018865.1_ASM1886v1	Chloroflexus aurantiacus	3853	627	99	260	124	59	34	70	25		0.16273	0.157895	0.414673	0.197767	0.0940989	0.0542265	0.111643	0.0398724
T00641	rsa	Prokaryotes;Bacteria;Actinobacteria;Renibacterium	Actinobacteria	GCA_000018885.1_ASM1888v1	Renibacterium salmoninarum	3507	450	61	167	97	52	29	59	13		0.128315	0.135556	0.371111	0.215556	0.115556	0.0644444	0.131111	0.0288889
T00638	bmt	Prokaryotes;Bacteria;Alphaproteobacteria;Brucella	Alphaproteobacteria	GCA_000018905.1_ASM1890v1	Brucella suis ATCC 23445	3241	530	106	180	103	61	40	64	28		0.16353	0.2	0.339623	0.19434	0.115094	0.0754717	0.120755	0.0528302
T00698	ftm	Prokaryotes;Bacteria;Gammaproteobacteria - Others;Francisella	Gammaproteobacteria - Others	GCA_000018925.1_ASM1892v1	Francisella tularensis subsp. mediasiatica FSC147	1406	339	52	132	64	36	22	52	9		0.24111	0.153392	0.389381	0.188791	0.106195	0.0648968	0.153392	0.0265487
T00847	tna	Prokaryotes;Bacteria;Thermotogae;Thermotoga	Thermotogae	GCA_000018945.1_ASM1894v1	Thermotoga neapolitana	1937	388	53	147	90	43	29	52	13		0.20031	0.136598	0.378866	0.231959	0.110825	0.0747423	0.134021	0.0335052
T00872	snm	Prokaryotes;Bacteria;Firmicutes - Bacilli;Streptococcus	Firmicutes - Bacilli	GCA_000018965.1_ASM1896v1	Streptococcus pneumoniae 70585 (serotype 5)	2202	415	48	175	86	38	34	51	11		0.188465	0.115663	0.421687	0.207229	0.0915663	0.0819277	0.122892	0.026506
T00874	spp	Prokaryotes;Bacteria;Firmicutes - Bacilli;Streptococcus	Firmicutes - Bacilli	GCA_000019005.1_ASM1900v1	Streptococcus pneumoniae P1031 (serotype 1)	2073	400	47	169	80	35	34	50	11		0.192957	0.1175	0.4225	0.2	0.0875	0.085	0.125	0.0275
T00875	snt	Prokaryotes;Bacteria;Firmicutes - Bacilli;Streptococcus	Firmicutes - Bacilli	GCA_000019025.1_ASM1902v1	Streptococcus pneumoniae Taiwan19F-14 (serotype 19F)	2044	398	45	167	79	36	35	51	11		0.194716	0.113065	0.419598	0.198492	0.0904523	0.0879397	0.128141	0.0276382
T00790	afl	Prokaryotes;Bacteria;Firmicutes - Bacilli;Anoxybacillus	Firmicutes - Bacilli	GCA_000019045.1_ASM1904v1	Anoxybacillus flavithermus	2832	561	99	228	100	58	35	68	20		0.198093	0.176471	0.406417	0.178253	0.103387	0.0623886	0.121212	0.0356506
T00649	tpd	Prokaryotes;Bacteria;Firmicutes - Clostridia;Thermoanaerobacter	Firmicutes - Clostridia	GCA_000019085.1_ASM1908v1	Thermoanaerobacter pseudethanolicus	2243	462	61	199	105	45	31	54	7		0.205974	0.132035	0.430736	0.227273	0.0974026	0.0670996	0.116883	0.0151515
T00650	ppg	Prokaryotes;Bacteria;Gammaproteobacteria - Others;Pseudomonas	Gammaproteobacteria - Others	GCA_000019125.1_ASM1912v1	Pseudomonas putida GB-1	5409	792	166	299	156	82	52	74	29		0.146423	0.209596	0.377525	0.19697	0.103535	0.0656566	0.0934343	0.0366162
T00651	cak	Prokaryotes;Bacteria;Alphaproteobacteria;Caulobacter	Alphaproteobacteria	GCA_000019145.1_ASM1914v1	Caulobacter sp. K31	5438	642	109	249	134	59	42	67	19		0.118058	0.169782	0.38785	0.208723	0.0919003	0.0654206	0.104361	0.029595
T00653	hmo	Prokaryotes;Bacteria;Firmicutes - Clostridia;Heliomicrobium	Firmicutes - Clostridia	GCA_000019165.1_ASM1916v1	Heliobacterium modesticaldum	3002	481	69	211	89	46	30	61	12		0.160227	0.143451	0.438669	0.185031	0.0956341	0.0623701	0.126819	0.024948
T00654	shl	Prokaryotes;Bacteria;Gammaproteobacteria - Others;Shewanella	Gammaproteobacteria - Others	GCA_000019185.1_ASM1918v1	Shewanella halifaxensis	4278	685	125	261	142	71	50	67	20		0.160122	0.182482	0.381022	0.207299	0.10365	0.0729927	0.0978102	0.0291971
T00858	cla	Prokaryotes;Bacteria;Epsilonproteobacteria;Campylobacter	Epsilonproteobacteria	GCA_000019205.1_ASM1920v1	Campylobacter lari RM2100	1538	316	45	125	52	36	24	46	7		0.205462	0.142405	0.39557	0.164557	0.113924	0.0759494	0.14557	0.0221519
T00721	cja	Prokaryotes;Bacteria;Gammaproteobacteria - Others;Cellvibrio	Gammaproteobacteria - Others	GCA_000019225.1_ASM1922v1	Cellvibrio japonicus	3754	617	88	231	159	61	42	58	15		0.164358	0.142626	0.374392	0.257699	0.0988655	0.0680713	0.0940032	0.0243112
T01280	lcz	Prokaryotes;Bacteria;Firmicutes - Bacilli;Lacticaseibacillus	Firmicutes - Bacilli	GCA_000019245.3_ASM1924v3	Lacticaseibacillus paracasei Zhang	2835	427	54	180	77	37	40	53	11		0.150617	0.126464	0.421546	0.180328	0.0866511	0.0936768	0.124122	0.0257611
T00658	spv	Prokaryotes;Bacteria;Firmicutes - Bacilli;Streptococcus	Firmicutes - Bacilli	GCA_000019265.1_ASM1926v1	Streptococcus pneumoniae Hungary19A 6 (serotype 19A)	2155	405	46	172	80	37	35	50	13		0.187935	0.11358	0.424691	0.197531	0.091358	0.0864198	0.123457	0.0320988
T00652	fph	Prokaryotes;Bacteria;Gammaproteobacteria - Others;Francisella	Gammaproteobacteria - Others	GCA_000019285.1_ASM1928v1	Francisella philomiragia subsp. philomiragia ATCC 25017	1915	411	59	152	80	53	35	57	6		0.214621	0.143552	0.36983	0.194647	0.128954	0.0851582	0.138686	0.0145985
T00671	cbb	Prokaryotes;Bacteria;Firmicutes - Clostridia;Clostridium	Firmicutes - Clostridia	GCA_000019305.1_ASM1930v1	Clostridium botulinum B1 Okra	3846	527	68	235	113	45	34	53	14		0.137025	0.129032	0.44592	0.214421	0.085389	0.0645161	0.100569	0.0265655
T00677	xfm	Prokaryotes;Bacteria;Gammaproteobacteria - Others;Xylella	Gammaproteobacteria - Others	GCA_000019325.1_ASM1932v1	Xylella fastidiosa M12	2104	447	80	163	95	50	29	57	16		0.212452	0.178971	0.364653	0.212528	0.111857	0.064877	0.127517	0.0357942
T00680	upa	Prokaryotes;Bacteria;Tenericutes;Ureaplasma	Tenericutes	GCA_000019345.1_ASM1934v1	Ureaplasma parvum serovar 3 ATCC 27815	609	115	3	45	28	4	10	26	9		0.188834	0.026087	0.391304	0.243478	0.0347826	0.0869565	0.226087	0.0782609
T00679	met	Prokaryotes;Bacteria;Alphaproteobacteria;Methylobacterium	Alphaproteobacteria	GCA_000019365.1_ASM1936v1	Methylobacterium sp. 4-46	6692	763	170	300	129	81	37	68	36		0.114017	0.222805	0.393185	0.169069	0.10616	0.0484928	0.0891219	0.0471822
T00697	ecl	Prokaryotes;Bacteria;Gammaproteobacteria - Enterobacteria;Escherichia	Gammaproteobacteria - Enterobacteria	GCA_000019385.1_ASM1938v1	Escherichia coli ATCC 8739	4200	966	191	352	214	125	72	70	26		0.23	0.197723	0.364389	0.221532	0.1294	0.0745342	0.0724638	0.0269151
T00673	hsm	Prokaryotes;Bacteria;Gammaproteobacteria - Others;Histophilus	Gammaproteobacteria - Others	GCA_000019405.1_ASM1940v1	Histophilus somni 2336	1980	476	63	174	93	68	42	53	6		0.240404	0.132353	0.365546	0.195378	0.142857	0.0882353	0.111345	0.012605
T00666	ecd	Prokaryotes;Bacteria;Gammaproteobacteria - Enterobacteria;Escherichia	Gammaproteobacteria - Enterobacteria	GCA_000019425.1_ASM1942v1	Escherichia coli K-12 DH10B	4126	942	187	344	213	117	69	70	25		0.228308	0.198514	0.36518	0.226115	0.124204	0.0732484	0.07431	0.0265393
T00675	ppw	Prokaryotes;Bacteria;Gammaproteobacteria - Others;Pseudomonas	Gammaproteobacteria - Others	GCA_000019445.1_ASM1944v1	Pseudomonas putida W619	5182	790	156	296	155	86	54	78	28		0.152451	0.197468	0.374684	0.196203	0.108861	0.0683544	0.0987342	0.035443
T00669	bcm	Prokaryotes;Bacteria;Betaproteobacteria;Burkholderia	Betaproteobacteria	GCA_000019505.1_ASM1950v1	Burkholderia cenocepacia MC0-3	7008	853	175	313	178	100	43	72	31		0.121718	0.205158	0.36694	0.208675	0.117233	0.0504103	0.084408	0.0363423
T00670	cbl	Prokaryotes;Bacteria;Firmicutes - Clostridia;Clostridium	Firmicutes - Clostridia	GCA_000019545.1_ASM1954v1	Clostridium botulinum A3 Loch Maree	3983	524	64	235	116	39	34	54	13		0.131559	0.122137	0.448473	0.221374	0.0744275	0.0648855	0.103053	0.0248092
T00772	kpe	Prokaryotes;Bacteria;Gammaproteobacteria - Enterobacteria;Klebsiella	Gammaproteobacteria - Enterobacteria	GCA_000019565.1_ASM1956v1	Klebsiella variicola 342	5768	1027	210	370	229	135	67	69	26		0.178051	0.204479	0.360273	0.22298	0.131451	0.0652386	0.067186	0.0253165
T00763	xop	Prokaryotes;Bacteria;Gammaproteobacteria - Others;Xanthomonas	Gammaproteobacteria - Others	GCA_000019585.2_ASM1958v2	Xanthomonas oryzae pv. oryzae PXO99A	4951	617	110	234	131	59	36	68	26		0.124621	0.178282	0.379254	0.212318	0.095624	0.0583468	0.110211	0.0421394
T00668	kcr	Prokaryotes;Archaea;Korarchaeota;Korarchaeum	Korarchaeota	GCA_000019605.1_ASM1960v1	Candidatus Korarchaeum cryptofilum	1602	213	31	73	39	31	14	33	4		0.132959	0.14554	0.342723	0.183099	0.14554	0.0657277	0.15493	0.0187793
T00672	ecm	Prokaryotes;Bacteria;Gammaproteobacteria - Enterobacteria;Escherichia	Gammaproteobacteria - Enterobacteria	GCA_000019645.1_ASM1964v1	Escherichia coli SMS-3-5 (environmental)	4913	978	192	365	214	121	70	70	26		0.199064	0.196319	0.373211	0.218814	0.123722	0.0715746	0.0715746	0.0265849
T00727	min	Prokaryotes;Bacteria;Verrucomicrobia;Methylacidiphilum	Verrucomicrobia	GCA_000019665.1_ASM1966v1	Methylacidiphilum infernorum	2472	407	83	156	67	45	25	50	16		0.164644	0.203931	0.383292	0.164619	0.110565	0.0614251	0.12285	0.039312
T00768	bdu	Prokaryotes;Bacteria;Spirochaetes;Borrelia	Spirochaetes	GCA_000019685.1_ASM1968v1	Borrelia duttonii	1305	177	13	71	42	7	18	32	6		0.135632	0.0734463	0.40113	0.237288	0.039548	0.101695	0.180791	0.0338983
T00769	bre	Prokaryotes;Bacteria;Spirochaetes;Borrelia	Spirochaetes	GCA_000019705.1_ASM1970v1	Borrelia recurrentis	990	170	11	66	42	8	18	31	6		0.171717	0.0647059	0.388235	0.247059	0.0470588	0.105882	0.182353	0.0352941
T00683	pne	Prokaryotes;Bacteria;Betaproteobacteria;Polynucleobacter	Betaproteobacteria	GCA_000019745.1_ASM1974v1	Polynucleobacter necessarius	1508	358	64	124	55	45	29	57	15		0.237401	0.178771	0.346369	0.153631	0.125698	0.0810056	0.159218	0.0418994
T00692	xfn	Prokaryotes;Bacteria;Gammaproteobacteria - Others;Xylella	Gammaproteobacteria - Others	GCA_000019765.1_ASM1976v1	Xylella fastidiosa M23	2201	456	80	169	97	51	30	57	16		0.207179	0.175439	0.370614	0.212719	0.111842	0.0657895	0.125	0.0350877
T00681	lch	Prokaryotes;Bacteria;Betaproteobacteria;Leptothrix	Betaproteobacteria	GCA_000019785.1_ASM1978v1	Leptothrix cholodnii	4363	673	121	281	123	68	46	65	26		0.154252	0.179792	0.417533	0.182764	0.10104	0.0683507	0.0965825	0.038633
T00682	tne	Prokaryotes;Archaea;Crenarchaeota;Pyrobaculum	Crenarchaeota	GCA_000019805.1_ASM1980v1	Pyrobaculum neutrophilum	1966	249	31	89	40	37	16	41	7		0.126653	0.124498	0.35743	0.160643	0.148594	0.064257	0.164659	0.0281124
T00734	spx	Prokaryotes;Bacteria;Firmicutes - Bacilli;Streptococcus	Firmicutes - Bacilli	GCA_000019825.1_ASM1982v1	Streptococcus pneumoniae G54 (serotype 19F)	2115	412	47	172	85	36	37	50	13		0.194799	0.114078	0.417476	0.206311	0.0873786	0.0898058	0.121359	0.0315534
T00688	bid	Prokaryotes;Bacteria;Alphaproteobacteria;Beijerinckia	Alphaproteobacteria	GCA_000019845.1_ASM1984v1	Beijerinckia indica	3784	581	115	212	117	65	31	62	24		0.153541	0.197935	0.364888	0.201377	0.111876	0.0533563	0.106713	0.0413081
T00787	cbg	Prokaryotes;Bacteria;Gammaproteobacteria - Others;Coxiella	Gammaproteobacteria - Others	GCA_000019865.1_ASM1986v1	Coxiella burnetii CbuG_Q212	1871	359	63	134	65	36	22	55	13		0.191876	0.175487	0.373259	0.181058	0.100279	0.0612813	0.153203	0.0362117
T00788	cbc	Prokaryotes;Bacteria;Gammaproteobacteria - Others;Coxiella	Gammaproteobacteria - Others	GCA_000019885.1_ASM1988v1	Coxiella burnetii CbuK_Q154	1947	360	63	134	65	37	23	55	13		0.1849	0.175	0.372222	0.180556	0.102778	0.0638889	0.152778	0.0361111
T00687	esi	Prokaryotes;Bacteria;Firmicutes - Bacilli;Exiguobacterium	Firmicutes - Bacilli	GCA_000019905.1_ASM1990v1	Exiguobacterium sibiricum	3015	501	81	203	101	49	35	53	18		0.166169	0.161677	0.40519	0.201597	0.0978044	0.0698603	0.105788	0.0359281
T00684	bac	Prokaryotes;Bacteria;Betaproteobacteria;Burkholderia	Betaproteobacteria	GCA_000019925.1_ASM1992v1	Burkholderia ambifaria MC40-6	6697	844	185	303	172	94	47	70	36		0.126027	0.219194	0.359005	0.203791	0.111374	0.0556872	0.0829384	0.042654
T00760	mpo	Prokaryotes;Bacteria;Alphaproteobacteria;Methylorubrum	Alphaproteobacteria	GCA_000019945.1_ASM1994v1	Methylorubrum populi	5365	694	129	283	131	71	32	67	27		0.129357	0.185879	0.407781	0.188761	0.102305	0.0461095	0.0965418	0.0389049
T00689	ote	Prokaryotes;Bacteria;Verrucomicrobia;Opitutus	Verrucomicrobia	GCA_000019965.1_ASM1996v1	Opitutus terrae	4612	649	92	271	132	59	45	64	21		0.14072	0.141757	0.417565	0.20339	0.0909091	0.0693374	0.0986133	0.0323575
T00690	spw	Prokaryotes;Bacteria;Firmicutes - Bacilli;Streptococcus	Firmicutes - Bacilli	GCA_000019985.1_ASM1998v1	Streptococcus pneumoniae CGSP14 (serotype 14)	2206	407	47	175	81	36	33	50	13		0.184497	0.115479	0.429975	0.199017	0.0884521	0.0810811	0.12285	0.031941
T00761	nth	Prokaryotes;Bacteria;Firmicutes - Clostridia;Natranaerobius	Firmicutes - Clostridia	GCA_000020005.1_ASM2000v1	Natranaerobius thermophilus	2906	418	59	166	93	38	27	55	7		0.14384	0.141148	0.397129	0.222488	0.0909091	0.0645933	0.131579	0.0167464
T00713	npu	Prokaryotes;Bacteria;Cyanobacteria;Nostoc	Cyanobacteria	GCA_000020025.1_ASM2002v1	Nostoc punctiforme	6690	815	126	374	151	74	54	64	37		0.121824	0.154601	0.458896	0.185276	0.0907975	0.0662577	0.0785276	0.0453988
T00704	bph	Prokaryotes;Bacteria;Betaproteobacteria;Paraburkholderia	Betaproteobacteria	GCA_000020045.1_ASM2004v1	Paraburkholderia phymatum	7496	942	206	355	181	109	46	75	47		0.125667	0.218684	0.376858	0.192144	0.115711	0.0488323	0.0796178	0.0498938
T00724	mat	Prokaryotes;Bacteria;Tenericutes;Metamycoplasma	Tenericutes	GCA_000020065.1_ASM2006v1	Mycoplasma phocidae	631	116	4	47	29	3	10	24	8		0.183835	0.0344828	0.405172	0.25	0.0258621	0.0862069	0.206897	0.0689655
T00744	ypb	Prokaryotes;Bacteria;Gammaproteobacteria - Enterobacteria;Yersinia	Gammaproteobacteria - Enterobacteria	GCA_000020085.1_ASM2008v1	Yersinia pseudotuberculosis PB1/+ (serotype 1B)	4237	779	147	289	185	85	55	63	27		0.183857	0.188703	0.370988	0.237484	0.109114	0.0706033	0.0808729	0.0346598
T00728	ngk	Prokaryotes;Bacteria;Betaproteobacteria;Neisseria	Betaproteobacteria	GCA_000020105.1_ASM2010v1	Neisseria gonorrhoeae NCCP11945	2674	443	79	167	78	49	33	54	13		0.165669	0.17833	0.376975	0.176072	0.110609	0.0744921	0.121896	0.0293454
T00765	bpy	Prokaryotes;Bacteria;Betaproteobacteria;Paraburkholderia	Betaproteobacteria	GCA_000020125.1_ASM2012v1	Paraburkholderia phytofirmans PsJN	7241	901	181	335	190	106	47	73	40		0.12443	0.200888	0.371809	0.210877	0.117647	0.0521643	0.0810211	0.0443951
T00741	emi	Prokaryotes;Bacteria;Elusimicrobia;Elusimicrobium	Elusimicrobia	GCA_000020145.1_ASM2014v1	Elusimicrobium minutum	1529	285	34	119	56	24	22	41	5		0.186396	0.119298	0.417544	0.196491	0.0842105	0.077193	0.14386	0.0175439
T00696	cbk	Prokaryotes;Bacteria;Firmicutes - Clostridia;Clostridium	Firmicutes - Clostridia	GCA_000020165.1_ASM2016v1	Clostridium botulinum B Eklund 17B (NRP)	3475	501	56	218	120	37	36	53	13		0.144173	0.111776	0.43513	0.239521	0.0738523	0.0718563	0.105788	0.0259481
T00700	sbc	Prokaryotes;Bacteria;Gammaproteobacteria - Enterobacteria;Shigella	Gammaproteobacteria - Enterobacteria	GCA_000020185.1_ASM2018v1	Shigella boydii CDC 3083-94 (serotype 18)	4557	826	162	306	186	100	59	66	20		0.18126	0.196126	0.37046	0.225182	0.121065	0.0714286	0.0799031	0.0242131
T00762	rpi	Prokaryotes;Bacteria;Betaproteobacteria;Ralstonia	Betaproteobacteria	GCA_000020205.1_ASM2020v1	Ralstonia pickettii 12J	4952	716	156	256	146	84	38	59	36		0.144588	0.217877	0.357542	0.203911	0.117318	0.0530726	0.0824022	0.0502793
T00736	amu	Prokaryotes;Bacteria;Verrucomicrobia;Akkermansia	Verrucomicrobia	GCA_000020225.1_ASM2022v1	Akkermansia muciniphila	2138	409	55	140	97	47	33	50	8		0.1913	0.134474	0.342298	0.237164	0.114914	0.0806846	0.122249	0.0195599
T00742	hps	Prokaryotes;Bacteria;Epsilonproteobacteria;Helicobacter	Epsilonproteobacteria	GCA_000020245.1_ASM2024v1	Helicobacter pylori Shi470	1569	321	46	125	60	38	21	41	7		0.204589	0.143302	0.389408	0.186916	0.11838	0.0654206	0.127726	0.0218069
T00720	rec	Prokaryotes;Bacteria;Alphaproteobacteria;Rhizobium	Alphaproteobacteria	GCA_000020265.1_ASM2026v1	Rhizobium etli CIAT 652	6056	748	152	247	161	87	45	79	40		0.123514	0.203209	0.330214	0.215241	0.11631	0.0601604	0.105615	0.0534759
T00767	cbt	Prokaryotes;Bacteria;Firmicutes - Clostridia;Clostridium	Firmicutes - Clostridia	GCA_000020285.1_ASM2028v1	Clostridium botulinum E3	3257	515	60	227	115	40	38	56	13		0.158121	0.116505	0.440777	0.223301	0.0776699	0.0737864	0.108738	0.0252427
T00855	amf	Prokaryotes;Bacteria;Alphaproteobacteria;Anaplasma	Alphaproteobacteria	GCA_000020305.1_ASM2030v1	Anaplasma marginale Florida	942	237	42	86	42	18	12	46	14		0.251592	0.177215	0.362869	0.177215	0.0759494	0.0506329	0.194093	0.0590717
T00715	sul	Prokaryotes;Bacteria;Aquificae;Sulfurihydrogenibium	Aquificae	GCA_000020325.1_ASM2032v1	Sulfurihydrogenibium sp. YO3AOP1	1721	385	61	152	62	48	25	56	10		0.223707	0.158442	0.394805	0.161039	0.124675	0.0649351	0.145455	0.025974
T00895	cbi	Prokaryotes;Bacteria;Firmicutes - Clostridia;Clostridium	Firmicutes - Clostridia	GCA_000020345.1_ASM2034v1	Clostridium botulinum Ba4	4003	517	64	229	120	38	31	54	14		0.129153	0.123791	0.44294	0.232108	0.073501	0.0599613	0.104449	0.0270793
T00861	dat	Prokaryotes;Bacteria;Deltaproteobacteria;Desulforapulum	Deltaproteobacteria	GCA_000020365.1_ASM2036v1	Desulforapulum autotrophicum	4947	629	108	280	103	57	41	64	19		0.127148	0.171701	0.445151	0.163752	0.09062	0.0651828	0.101749	0.0302067
T00708	glo	Prokaryotes;Bacteria;Deltaproteobacteria;Trichlorobacter	Deltaproteobacteria	GCA_000020385.1_ASM2038v1	Trichlorobacter lovleyi	3685	601	86	298	93	58	35	62	12		0.163094	0.143095	0.49584	0.154742	0.0965058	0.0582363	0.103161	0.0199667
T00717	apa	Prokaryotes;Bacteria;Gammaproteobacteria - Others;Actinobacillus	Gammaproteobacteria - Others	GCA_000020405.1_ASM2040v1	Actinobacillus pleuropneumoniae AP76 (serotype 7)	2142	526	86	192	108	65	43	56	10		0.245565	0.163498	0.365019	0.205323	0.123574	0.081749	0.106464	0.0190114
T00794	bln	Prokaryotes;Bacteria;Actinobacteria;Bifidobacterium	Actinobacteria	GCA_000020425.1_ASM2042v1	Bifidobacterium longum subsp. infantis ATCC 15697 (JGI)	2416	355	47	143	72	36	28	47	9		0.146937	0.132394	0.402817	0.202817	0.101408	0.0788732	0.132394	0.0253521
T00722	rpt	Prokaryotes;Bacteria;Alphaproteobacteria;Rhodopseudomonas	Alphaproteobacteria	GCA_000020445.1_ASM2044v1	Rhodopseudomonas palustris TIE-1	5246	674	143	252	120	75	36	70	30		0.128479	0.212166	0.373887	0.178042	0.111276	0.0534125	0.103858	0.0445104
T00766	cli	Prokaryotes;Bacteria;Chlorobi;Chlorobium	Chlorobi	GCA_000020465.1_ASM2046v1	Chlorobium limicola	2434	448	80	163	88	55	28	59	20		0.184059	0.178571	0.363839	0.196429	0.122768	0.0625	0.131696	0.0446429
T00838	hor	Prokaryotes;Bacteria;Firmicutes - Clostridia;Halothermothrix	Firmicutes - Clostridia	GCA_000020485.1_ASM2048v1	Halothermothrix orenii	2342	433	51	176	103	39	37	55	13		0.184885	0.117783	0.406467	0.237875	0.0900693	0.0854503	0.127021	0.0300231
T00725	cpc	Prokaryotes;Bacteria;Chlorobi;Chlorobaculum	Chlorobi	GCA_000020505.1_ASM2050v1	Chlorobaculum parvum	2043	422	75	152	82	51	28	55	24		0.206559	0.177725	0.36019	0.194313	0.120853	0.0663507	0.130332	0.056872
T00726	cts	Prokaryotes;Bacteria;Chlorobi;Chloroherpeton	Chlorobi	GCA_000020525.1_ASM2052v1	Chloroherpeton thalassium	2710	485	89	187	78	57	34	63	16		0.178967	0.183505	0.385567	0.160825	0.117526	0.0701031	0.129897	0.0329897
T00709	cpb	Prokaryotes;Bacteria;Chlorobi;Chlorobium	Chlorobi	GCA_000020545.1_ASM2054v1	Chlorobium phaeobacteroides BS1	2469	431	72	154	77	58	30	55	19		0.174565	0.167053	0.357309	0.178654	0.134571	0.0696056	0.12761	0.0440835
T00730	aas	Prokaryotes;Bacteria;Bacteroidetes;Amoebophilus	Bacteroidetes	GCA_000020565.1_ASM2056v1	Candidatus Amoebophilus asiaticus	1335	169	20	50	48	8	18	33	5		0.126592	0.118343	0.295858	0.284024	0.0473373	0.106509	0.195266	0.0295858
T00747	amc	Prokaryotes;Bacteria;Gammaproteobacteria - Others;Alteromonas	Gammaproteobacteria - Others	GCA_000020585.3_ASM2058v3	Alteromonas mediterranea DE	3965	625	116	254	123	62	38	62	16		0.157629	0.1856	0.4064	0.1968	0.0992	0.0608	0.0992	0.0256
T00909	ere	Prokaryotes;Bacteria;Firmicutes - Clostridia;unclassified Lachnospiraceae	Firmicutes - Clostridia	GCA_000020605.1_ASM2060v1	Eubacterium rectale ATCC 33656	3626	450	35	204	105	35	35	56	11		0.124104	0.0777778	0.453333	0.233333	0.0777778	0.0777778	0.124444	0.0244444
T00732	paa	Prokaryotes;Bacteria;Chlorobi;Prosthecochloris	Chlorobi	GCA_000020625.1_ASM2062v1	Prosthecochloris aestuarii	2327	428	74	152	80	52	29	59	19		0.183928	0.172897	0.35514	0.186916	0.121495	0.067757	0.13785	0.0443925
T00731	pph	Prokaryotes;Bacteria;Chlorobi;Pelodictyon	Chlorobi	GCA_000020645.1_ASM2064v1	Pelodictyon phaeoclathratiforme	2707	446	78	169	80	53	29	56	15		0.164758	0.174888	0.378924	0.179372	0.118834	0.0650224	0.125561	0.0336323
T00733	smt	Prokaryotes;Bacteria;Gammaproteobacteria - Others;Stenotrophomonas	Gammaproteobacteria - Others	GCA_000020665.1_ASM2066v1	Stenotrophomonas maltophilia R551-3	4039	628	121	241	128	57	36	65	24		0.155484	0.192675	0.383758	0.203822	0.0907643	0.0573248	0.103503	0.0382166
T00880	ddr	Prokaryotes;Bacteria;Deinococcus-Thermus;Deinococcus	Deinococcus-Thermus	GCA_000020685.1_ASM2068v1	Deinococcus deserti	3466	518	77	209	88	63	35	61	8		0.149452	0.148649	0.403475	0.169884	0.121622	0.0675676	0.117761	0.015444
T00738	seh	Prokaryotes;Bacteria;Gammaproteobacteria - Enterobacteria;Salmonella	Gammaproteobacteria - Enterobacteria	GCA_000020705.1_ASM2070v1	Salmonella enterica subsp. enterica serovar Heidelberg SL476	4779	920	167	341	199	126	71	70	24		0.192509	0.181522	0.370652	0.216304	0.136957	0.0771739	0.076087	0.026087
T00749	gbm	Prokaryotes;Bacteria;Deltaproteobacteria;Citrifermentans	Deltaproteobacteria	GCA_000020725.1_ASM2072v1	Citrifermentans bemidjiense	4051	694	108	334	116	59	39	68	20		0.171316	0.15562	0.481268	0.167147	0.0850144	0.056196	0.0979827	0.0288184
T00743	sew	Prokaryotes;Bacteria;Gammaproteobacteria - Enterobacteria;Salmonella	Gammaproteobacteria - Enterobacteria	GCA_000020745.1_ASM2074v1	Salmonella enterica subsp. enterica serovar Schwarzengrund	4627	909	170	339	197	117	69	70	24		0.196456	0.187019	0.372937	0.216722	0.128713	0.0759076	0.0770077	0.0264026
T00746	sez	Prokaryotes;Bacteria;Firmicutes - Bacilli;Streptococcus	Firmicutes - Bacilli	GCA_000020765.1_ASM2076v1	Streptococcus equi subsp. zooepidemicus MGCS10565	1893	349	34	153	69	24	30	48	9		0.184363	0.0974212	0.438395	0.197708	0.0687679	0.0859599	0.137536	0.025788
T00745	hya	Prokaryotes;Bacteria;Aquificae;Hydrogenobaculum	Aquificae	GCA_000020785.1_ASM2078v1	Hydrogenobaculum sp. Y04AAS1	1629	357	62	130	60	43	24	53	10		0.219153	0.173669	0.364146	0.168067	0.120448	0.0672269	0.148459	0.0280112
T00748	ank	Prokaryotes;Bacteria;Deltaproteobacteria;Anaeromyxobacter	Deltaproteobacteria	GCA_000020805.1_ASM2080v1	Anaeromyxobacter sp. K	4457	660	105	295	115	60	38	74	26		0.148082	0.159091	0.44697	0.174242	0.0909091	0.0575758	0.112121	0.0393939
T00758	afe	Prokaryotes;Bacteria;Other proteobacteria;Acidithiobacillus	Other proteobacteria	GCA_000020825.1_ASM2082v1	Acidithiobacillus ferrooxidans ATCC 53993	2826	506	91	197	98	59	32	53	20		0.179052	0.179842	0.389328	0.193676	0.116601	0.0632411	0.104743	0.0395257
T00754	vfm	Prokaryotes;Bacteria;Gammaproteobacteria - Others;Aliivibrio	Gammaproteobacteria - Others	GCA_000020845.1_ASM2084v1	Aliivibrio fischeri MJ11	4039	687	111	277	138	76	50	66	15		0.170092	0.161572	0.403202	0.200873	0.110626	0.0727802	0.0960699	0.0218341
T01121	etr	Prokaryotes;Bacteria;Gammaproteobacteria - Enterobacteria;Edwardsiella	Gammaproteobacteria - Enterobacteria	GCA_000020865.1_ASM2086v1	Edwardsiella tarda EIB202	3589	730	121	277	155	91	51	70	15		0.203399	0.165753	0.379452	0.212329	0.124658	0.069863	0.0958904	0.0205479
T00751	sea	Prokaryotes;Bacteria;Gammaproteobacteria - Enterobacteria;Salmonella	Gammaproteobacteria - Enterobacteria	GCA_000020885.1_ASM2088v1	Salmonella enterica subsp. enterica serovar Agona SL483	4614	909	169	336	195	125	69	70	25		0.197009	0.185919	0.369637	0.214521	0.137514	0.0759076	0.0770077	0.0275028
T00817	dka	Prokaryotes;Archaea;Crenarchaeota;Desulfurococcus	Crenarchaeota	GCA_000020905.1_ASM2090v1	Desulfurococcus amylolyticus 1221n	1471	189	19	75	39	18	12	35	3		0.128484	0.100529	0.396825	0.206349	0.0952381	0.0634921	0.185185	0.015873
T00757	sed	Prokaryotes;Bacteria;Gammaproteobacteria - Enterobacteria;Salmonella	Gammaproteobacteria - Enterobacteria	GCA_000020925.1_ASM2092v1	Salmonella enterica subsp. enterica serovar Dublin	4617	908	168	336	195	125	69	69	25		0.196665	0.185022	0.370044	0.214758	0.137665	0.0759912	0.0759912	0.027533
T00773	cpo	Prokaryotes;Bacteria;Coprothermobacterota;Coprothermobacter	Coprothermobacterota	GCA_000020945.1_ASM2094v1	Coprothermobacter proteolyticus	1405	286	39	117	62	22	18	43	8		0.203559	0.136364	0.409091	0.216783	0.0769231	0.0629371	0.15035	0.027972
T00774	dth	Prokaryotes;Bacteria;Dictyoglomi;Dictyoglomus	Dictyoglomi	GCA_000020965.1_ASM2096v1	Dictyoglomus thermophilum	1912	377	48	137	92	43	29	51	9		0.197176	0.127321	0.363395	0.244032	0.114058	0.0769231	0.135279	0.0238727
T00775	tye	Prokaryotes;Bacteria;Nitrospirae;Thermodesulfovibrio	Nitrospirae	GCA_000020985.1_ASM2098v1	Thermodesulfovibrio yellowstonii	2033	442	77	192	64	46	30	53	11		0.217413	0.174208	0.434389	0.144796	0.104072	0.0678733	0.11991	0.0248869
T00844	rsk	Prokaryotes;Bacteria;Alphaproteobacteria;Cereibacter	Alphaproteobacteria	GCA_000021005.1_ASM2100v1	Cereibacter sphaeroides KD131	4569	656	135	233	133	71	35	72	40		0.143576	0.205793	0.355183	0.202744	0.108232	0.0533537	0.109756	0.0609756
T00884	lhk	Prokaryotes;Bacteria;Betaproteobacteria;Laribacter	Betaproteobacteria	GCA_000021025.1_ASM2102v1	Laribacter hongkongensis	3238	537	95	204	111	53	33	66	23		0.165843	0.176909	0.379888	0.206704	0.0986965	0.0614525	0.122905	0.0428305
T00885	avn	Prokaryotes;Bacteria;Gammaproteobacteria - Others;Azotobacter	Gammaproteobacteria - Others	GCA_000021045.1_ASM2104v1	Azotobacter vinelandii DJ	5051	754	160	273	142	88	57	68	29		0.149277	0.212202	0.362069	0.188329	0.116711	0.0755968	0.0901857	0.0384615
T00821	bau	Prokaryotes;Bacteria;Gammaproteobacteria - Enterobacteria;Buchnera	Gammaproteobacteria - Enterobacteria	GCA_000021065.1_ASM2106v1	Buchnera aphidicola Tuc7 (Acyrthosiphon pisum)	553	269	52	103	47	24	20	38	10		0.486438	0.193309	0.3829	0.174721	0.0892193	0.0743494	0.141264	0.0371747
T00820	bap	Prokaryotes;Bacteria;Gammaproteobacteria - Enterobacteria;Buchnera	Gammaproteobacteria - Enterobacteria	GCA_000021085.1_ASM2108v1	Buchnera aphidicola 5A (Acyrthosiphon pisum)	555	272	52	105	47	24	20	40	10		0.49009	0.191176	0.386029	0.172794	0.0882353	0.0735294	0.147059	0.0367647
T00778	ecf	Prokaryotes;Bacteria;Gammaproteobacteria - Enterobacteria;Escherichia	Gammaproteobacteria - Enterobacteria	GCA_000021125.1_ASM2112v1	Escherichia coli O157:H7 EC4115 (EHEC)	5477	966	187	343	235	117	67	70	26		0.176374	0.193582	0.355072	0.243271	0.121118	0.0693582	0.0724638	0.0269151
T00777	hpg	Prokaryotes;Bacteria;Epsilonproteobacteria;Helicobacter	Epsilonproteobacteria	GCA_000021165.1_ASM2116v1	Helicobacter pylori G27	1504	317	43	123	60	38	21	43	6		0.210771	0.135647	0.388013	0.189274	0.119874	0.0662461	0.135647	0.0189274
T00801	lmh	Prokaryotes;Bacteria;Firmicutes - Bacilli;Listeria	Firmicutes - Bacilli	GCA_000021185.1_ASM2118v1	Listeria monocytogenes HCC23 (serotype 4a)	2974	549	69	232	102	55	53	58	19		0.1846	0.125683	0.422587	0.185792	0.100182	0.0965392	0.105647	0.0346084
T00805	bcb	Prokaryotes;Bacteria;Firmicutes - Bacilli;Bacillus	Firmicutes - Bacilli	GCA_000021205.1_ASM2120v1	Bacillus cereus B4264	5398	767	135	298	170	70	47	72	27		0.14209	0.17601	0.388527	0.221643	0.0912647	0.0612777	0.0938722	0.0352021
T00799	bcr	Prokaryotes;Bacteria;Firmicutes - Bacilli;Bacillus	Firmicutes - Bacilli	GCA_000021225.1_ASM2122v1	Bacillus cereus AH187	5783	759	135	290	162	71	50	76	24		0.131247	0.177866	0.382082	0.213439	0.0935441	0.0658762	0.100132	0.0316206
T00793	abn	Prokaryotes;Bacteria;Gammaproteobacteria - Others;Acinetobacter	Gammaproteobacteria - Others	GCA_000021245.2_ASM2124v2	Acinetobacter baumannii AB0057	3787	589	121	207	121	71	45	57	13		0.155532	0.205433	0.351443	0.205433	0.120543	0.0764007	0.0967742	0.0220713
T00781	uue	Prokaryotes;Bacteria;Tenericutes;Ureaplasma	Tenericutes	GCA_000021265.1_ASM2126v1	Ureaplasma urealyticum	646	116	3	44	30	3	11	26	8		0.179567	0.0258621	0.37931	0.258621	0.0258621	0.0948276	0.224138	0.0689655
T00815	bcg	Prokaryotes;Bacteria;Firmicutes - Bacilli;Bacillus	Firmicutes - Bacilli	GCA_000021305.1_ASM2130v1	Bacillus cereus G9842	5857	789	134	307	179	72	48	72	25		0.134711	0.169835	0.3891	0.226869	0.0912548	0.0608365	0.0912548	0.0316857
T00798	gdj	Prokaryotes;Bacteria;Alphaproteobacteria;Gluconacetobacter	Alphaproteobacteria	GCA_000021325.1_ASM2132v1	Gluconacetobacter diazotrophicus PA1 5 (JGI)	3501	532	120	188	99	58	31	56	24		0.151957	0.225564	0.353383	0.18609	0.109023	0.0582707	0.105263	0.0451128
T00779	rlt	Prokaryotes;Bacteria;Alphaproteobacteria;Rhizobium	Alphaproteobacteria	GCA_000021345.1_ASM2134v1	Rhizobium leguminosarum bv. trifolii WSM2304	6415	789	153	261	181	95	47	80	42		0.122993	0.193916	0.330798	0.229404	0.120406	0.0595691	0.101394	0.0532319
T00783	oca	Prokaryotes;Bacteria;Alphaproteobacteria;Afipia	Alphaproteobacteria	GCA_000021365.1_ASM2136v1	Afipia carboxidovorans OM5 (Mississippi)	3722	511	107	199	88	52	29	56	22		0.137292	0.209393	0.389432	0.172211	0.101761	0.0567515	0.109589	0.0430528
T00816	dvm	Prokaryotes;Bacteria;Deltaproteobacteria;Desulfovibrio	Deltaproteobacteria	GCA_000021385.1_ASM2138v1	Desulfovibrio vulgaris Miyazaki F	3180	509	82	221	84	48	37	58	20		0.160063	0.1611	0.434185	0.165029	0.0943026	0.0726916	0.113949	0.0392927
T00807	bbz	Prokaryotes;Bacteria;Spirochaetes;Borreliella	Spirochaetes	GCA_000021405.1_ASM2140v1	Borreliella burgdorferi ZS7	1239	162	10	63	38	6	17	30	6		0.130751	0.0617284	0.388889	0.234568	0.037037	0.104938	0.185185	0.037037
T00819	bla	Prokaryotes;Bacteria;Actinobacteria;Bifidobacterium	Actinobacteria	GCA_000021425.1_ASM2142v1	Bifidobacterium animalis subsp. lactis AD011	1528	316	46	119	61	30	27	47	9		0.206806	0.14557	0.376582	0.193038	0.0949367	0.085443	0.148734	0.028481
T00886	bah	Prokaryotes;Bacteria;Firmicutes - Bacilli;Bacillus	Firmicutes - Bacilli	GCA_000021445.1_ASM2144v1	Bacillus anthracis CDC 684	5896	762	138	292	162	72	48	73	24		0.12924	0.181102	0.383202	0.212598	0.0944882	0.0629921	0.0958005	0.0314961
T00786	hpp	Prokaryotes;Bacteria;Epsilonproteobacteria;Helicobacter	Epsilonproteobacteria	GCA_000021465.1_ASM2146v1	Helicobacter pylori P12	1579	314	45	118	60	38	21	43	7		0.19886	0.143312	0.375796	0.191083	0.121019	0.066879	0.136943	0.022293
T00810	afr	Prokaryotes;Bacteria;Other proteobacteria;Acidithiobacillus	Other proteobacteria	GCA_000021485.1_ASM2148v1	Acidithiobacillus ferrooxidans ATCC 23270	3147	509	94	193	100	59	32	55	20		0.161741	0.184676	0.379175	0.196464	0.115914	0.0628684	0.108055	0.0392927
T00938	hci	Prokaryotes;Bacteria;Alphaproteobacteria;Hodgkinia	Alphaproteobacteria	GCA_000021505.1_ASM2150v1	Candidatus Hodgkinia cicadicola Dsem	169	25	5	8	4	1	2	5	2		0.147929	0.2	0.32	0.16	0.04	0.08	0.2	0.08
T00907	rpk	Prokaryotes;Bacteria;Alphaproteobacteria;Rickettsia	Alphaproteobacteria	GCA_000021525.1_ASM2152v1	Rickettsia peacockii	947	206	47	64	41	13	13	35	11		0.217529	0.228155	0.31068	0.199029	0.0631068	0.0631068	0.169903	0.0533981
T00876	saf	Prokaryotes;Bacteria;Aquificae;Sulfurihydrogenibium	Aquificae	GCA_000021545.1_ASM2154v1	Sulfurihydrogenibium azorense	1725	378	59	146	60	48	23	56	11		0.21913	0.156085	0.386243	0.15873	0.126984	0.0608466	0.148148	0.0291005
T00870	pmx	Prokaryotes;Bacteria;Aquificae;Persephonella	Aquificae	GCA_000021565.1_ASM2156v1	Persephonella marina	2051	412	64	156	76	50	29	57	17		0.200878	0.15534	0.378641	0.184466	0.121359	0.0703883	0.13835	0.0412621
T00891	vcm	Prokaryotes;Bacteria;Gammaproteobacteria - Others;Vibrio	Gammaproteobacteria - Others	GCA_000021605.1_ASM2160v1	Vibrio cholerae O1 M66-2	3693	714	107	287	150	82	51	64	17		0.193339	0.14986	0.401961	0.210084	0.114846	0.0714286	0.0896359	0.0238095
T02099	vcr	Prokaryotes;Bacteria;Gammaproteobacteria - Others;Vibrio	Gammaproteobacteria - Others	GCA_000021625.1_ASM2162v1	Vibrio cholerae O1 O395	3934	716	107	289	150	82	51	64	17		0.182003	0.149441	0.403631	0.209497	0.114525	0.0712291	0.0893855	0.023743
T00800	dtu	Prokaryotes;Bacteria;Dictyoglomi;Dictyoglomus	Dictyoglomi	GCA_000021645.1_ASM2164v1	Dictyoglomus turgidum	1744	369	47	138	92	40	28	48	8		0.211583	0.127371	0.373984	0.249322	0.108401	0.0758808	0.130081	0.0216802
T00803	sbp	Prokaryotes;Bacteria;Gammaproteobacteria - Others;Shewanella	Gammaproteobacteria - Others	GCA_000021665.1_ASM2166v1	Shewanella baltica OS223	4443	675	116	264	134	70	51	66	19		0.151924	0.171852	0.391111	0.198519	0.103704	0.0755556	0.0977778	0.0281481
T00911	hde	Prokaryotes;Bacteria;Gammaproteobacteria - Enterobacteria;Hamiltonella	Gammaproteobacteria - Enterobacteria	GCA_000021705.1_ASM2170v1	Candidatus Hamiltonella defensa (Acyrthosiphon pisum)	2155	368	69	132	71	35	23	51	11		0.170766	0.1875	0.358696	0.192935	0.0951087	0.0625	0.138587	0.0298913
T00860	nam	Prokaryotes;Bacteria;Epsilonproteobacteria;Nautilia	Epsilonproteobacteria	GCA_000021725.1_ASM2172v1	Nautilia profundicola	1730	342	50	128	60	43	24	50	12		0.197688	0.146199	0.374269	0.175439	0.125731	0.0701754	0.146199	0.0350877
T00802	msl	Prokaryotes;Bacteria;Alphaproteobacteria;Methylocella	Alphaproteobacteria	GCA_000021745.1_ASM2174v1	Methylocella silvestris	3818	603	135	213	105	71	35	68	26		0.157936	0.223881	0.353234	0.174129	0.117745	0.0580431	0.112769	0.0431177
T00804	tmz	Prokaryotes;Bacteria;Betaproteobacteria;Thauera	Betaproteobacteria	GCA_000021765.1_ASM2176v1	Thauera sp. MZ1T	3978	624	117	264	109	58	34	68	23		0.156863	0.1875	0.423077	0.174679	0.0929487	0.0544872	0.108974	0.036859
T00814	bcu	Prokaryotes;Bacteria;Firmicutes - Bacilli;Bacillus	Firmicutes - Bacilli	GCA_000021785.1_ASM2178v1	Bacillus cereus AH820	5810	780	139	303	171	71	50	73	26		0.134251	0.178205	0.388462	0.219231	0.0910256	0.0641026	0.0935897	0.0333333
T00806	cyp	Prokaryotes;Bacteria;Cyanobacteria;Rippkaea	Cyanobacteria	GCA_000021805.1_ASM2180v1	Rippkaea orientalis PCC 8801	4367	588	91	235	125	61	38	59	21		0.134646	0.154762	0.39966	0.212585	0.103741	0.0646259	0.10034	0.0357143
T00808	cyc	Prokaryotes;Bacteria;Cyanobacteria;Gloeothece	Cyanobacteria	GCA_000021825.1_ASM2182v1	Gloeothece citriformis	5710	689	116	290	131	70	42	61	27		0.120665	0.16836	0.4209	0.190131	0.101597	0.0609579	0.0885341	0.0391872
T01213	rcp	Prokaryotes;Bacteria;Alphaproteobacteria;Rhodobacter	Alphaproteobacteria	GCA_000021865.1_ASM2186v1	Rhodobacter capsulatus	3642	602	109	225	119	64	34	74	28		0.165294	0.181063	0.373754	0.197674	0.106312	0.0564784	0.122924	0.0465116
T00825	hap	Prokaryotes;Bacteria;Gammaproteobacteria - Others;Glaesserella	Gammaproteobacteria - Others	GCA_000021885.1_ASM2188v1	Glaesserella parasuis SH0165	2031	490	67	189	102	60	36	55	9		0.24126	0.136735	0.385714	0.208163	0.122449	0.0734694	0.112245	0.0183673
T00813	dal	Prokaryotes;Bacteria;Deltaproteobacteria;Desulfatibacillum	Deltaproteobacteria	GCA_000021905.1_ASM2190v1	Desulfatibacillum aliphaticivorans	5255	671	91	316	125	54	41	68	16		0.127688	0.135618	0.470939	0.186289	0.0804769	0.0611028	0.101341	0.023845
T00822	dhd	Prokaryotes;Bacteria;Firmicutes - Clostridia;Desulfitobacterium	Firmicutes - Clostridia	GCA_000021925.1_ASM2192v1	Desulfitobacterium hafniense DCB-2	4883	570	88	236	105	62	36	72	13		0.116732	0.154386	0.414035	0.184211	0.108772	0.0631579	0.126316	0.022807
T00824	cag	Prokaryotes;Bacteria;Chloroflexi;Chloroflexus	Chloroflexi	GCA_000021945.1_ASM2194v1	Chloroflexus aggregans	3730	617	97	256	120	59	35	73	26		0.165416	0.157212	0.414911	0.194489	0.095624	0.0567261	0.118314	0.0421394
T00823	mpl	Prokaryotes;Archaea;Euryarchaeota;Methanosphaerula	Euryarchaeota	GCA_000021965.1_ASM2196v1	Methanosphaerula palustris	2655	396	61	177	62	43	25	41	4		0.149153	0.15404	0.44697	0.156566	0.108586	0.0631313	0.103535	0.010101
T00834	ach	Prokaryotes;Bacteria;Actinobacteria;Pseudarthrobacter	Actinobacteria	GCA_000022025.1_ASM2202v1	Pseudarthrobacter chlorophenolicus	4590	585	98	218	128	70	35	61	14		0.127451	0.167521	0.37265	0.218803	0.119658	0.0598291	0.104274	0.0239316
T00836	cyn	Prokaryotes;Bacteria;Cyanobacteria;Cyanothece	Cyanobacteria	GCA_000022045.1_ASM2204v1	Cyanothece sp. PCC 7425	5327	639	97	277	123	60	36	65	23		0.119955	0.1518	0.43349	0.192488	0.0938967	0.056338	0.101721	0.0359937
T00835	cce	Prokaryotes;Bacteria;Firmicutes - Clostridia;Ruminiclostridium	Firmicutes - Clostridia	GCA_000022065.1_ASM2206v1	Ruminiclostridium cellulolyticum	3390	523	57	204	138	50	41	55	10		0.154277	0.108987	0.390057	0.263862	0.0956023	0.0783939	0.105163	0.0191205
T00839	mno	Prokaryotes;Bacteria;Alphaproteobacteria;Methylobacterium	Alphaproteobacteria	GCA_000022085.1_ASM2208v1	Methylobacterium nodulans	8309	803	182	294	133	103	39	75	39		0.0966422	0.22665	0.366127	0.165629	0.128269	0.0485679	0.0933998	0.0485679
T00865	bhy	Prokaryotes;Bacteria;Spirochaetes;Brachyspira	Spirochaetes	GCA_000022105.1_ASM2210v1	Brachyspira hyodysenteriae WA1	2644	380	40	161	80	40	28	48	11		0.143722	0.105263	0.423684	0.210526	0.105263	0.0736842	0.126316	0.0289474
T00837	dds	Prokaryotes;Bacteria;Deltaproteobacteria;Desulfovibrio	Deltaproteobacteria	GCA_000022125.1_ASM2212v1	Desulfovibrio desulfuricans ATCC 27774	2356	412	84	147	72	43	30	61	14		0.174873	0.203883	0.356796	0.174757	0.104369	0.0728155	0.148058	0.0339806
T00833	acp	Prokaryotes;Bacteria;Deltaproteobacteria;Anaeromyxobacter	Deltaproteobacteria	GCA_000022145.1_ASM2214v1	Anaeromyxobacter dehalogenans 2CP-1	4473	655	104	293	114	58	37	75	26		0.146434	0.158779	0.447328	0.174046	0.0885496	0.0564885	0.114504	0.0396947
T01714	seo	Prokaryotes;Bacteria;Gammaproteobacteria - Enterobacteria;Salmonella	Gammaproteobacteria - Enterobacteria	GCA_000022165.1_ASM2216v1	Salmonella enterica subsp. enterica serovar Typhimurium 14028S	5413	931	172	345	200	127	72	71	24		0.171993	0.184748	0.370569	0.214823	0.136412	0.0773362	0.0762621	0.0257787
T00859	chl	Prokaryotes;Bacteria;Chloroflexi;Chloroflexus	Chloroflexi	GCA_000022185.1_ASM2218v1	Chloroflexus aurantiacus Y-400-fl	4159	621	99	257	122	57	34	70	25		0.149315	0.15942	0.413849	0.196457	0.0917874	0.0547504	0.112721	0.0402576
T00856	hla	Prokaryotes;Archaea;Euryarchaeota;Halorubrum	Euryarchaeota	GCA_000022205.1_ASM2220v1	Halorubrum lacusprofundi	3560	386	53	156	65	55	23	45	16		0.108427	0.137306	0.404145	0.168394	0.142487	0.0595855	0.11658	0.0414508
T00949	etw	Prokaryotes;Bacteria;Gammaproteobacteria - Enterobacteria;Escherichia	Gammaproteobacteria - Enterobacteria	GCA_000022225.1_ASM2222v1	Escherichia coli O157:H7 TW14359 (EHEC)	5373	972	191	347	234	118	66	70	28		0.180905	0.196502	0.356996	0.240741	0.121399	0.0679012	0.0720165	0.0288066
T01883	sfe	Prokaryotes;Bacteria;Gammaproteobacteria - Enterobacteria;Shigella	Gammaproteobacteria - Enterobacteria	GCA_000022245.1_ASM2224v1	Shigella flexneri 2002017 (serotype Fxv)	4706	856	158	320	193	103	62	67	23		0.181895	0.184579	0.373832	0.225467	0.120327	0.0724299	0.078271	0.0268692
T00846	geo	Prokaryotes;Bacteria;Deltaproteobacteria;Geotalea	Deltaproteobacteria	GCA_000022265.1_ASM2226v1	Geobacter daltonii FRC-32	3799	608	95	293	100	50	35	62	11		0.160042	0.15625	0.481908	0.164474	0.0822368	0.0575658	0.101974	0.0180921
T00866	wri	Prokaryotes;Bacteria;Alphaproteobacteria;Wolbachia	Alphaproteobacteria	GCA_000022285.1_ASM2228v1	Wolbachia sp. wRi	1150	228	45	80	36	23	13	45	12		0.198261	0.197368	0.350877	0.157895	0.100877	0.0570175	0.197368	0.0526316
T00853	dia	Prokaryotes;Bacteria;Betaproteobacteria;Diaphorobacter	Betaproteobacteria	GCA_000022305.1_ASM2230v1	Acidovorax ebreus	3479	571	114	202	113	65	36	62	30		0.164128	0.19965	0.353765	0.197898	0.113835	0.0630473	0.108581	0.0525394
T00857	ate	Prokaryotes;Bacteria;Firmicutes - Clostridia;Caldicellulosiruptor	Firmicutes - Clostridia	GCA_000022325.1_ASM2232v1	Caldicellulosiruptor bescii	2666	414	41	173	99	41	36	56	8		0.155289	0.0990338	0.417874	0.23913	0.0990338	0.0869565	0.135266	0.0193237
T00913	ebw	Prokaryotes;Bacteria;Gammaproteobacteria - Enterobacteria;Escherichia	Gammaproteobacteria - Enterobacteria	GCA_000022345.1_ASM2234v1	Escherichia coli K-12 BW2952	4084	960	187	353	217	122	70	69	25		0.235064	0.194792	0.367708	0.226042	0.127083	0.0729167	0.071875	0.0260417
T00890	sia	Prokaryotes;Archaea;Crenarchaeota;Sulfolobus	Crenarchaeota	GCA_000022405.1_ASM2240v1	Sulfolobus islandicus M.14.25	2609	312	54	100	60	43	18	45	10		0.119586	0.173077	0.320513	0.192308	0.137821	0.0576923	0.144231	0.0320513
T00900	sim	Prokaryotes;Archaea;Crenarchaeota;Sulfolobus	Crenarchaeota	GCA_000022425.1_ASM2242v1	Sulfolobus islandicus M.16.27	2657	311	54	99	59	43	18	46	10		0.117049	0.173633	0.318328	0.189711	0.138264	0.0578778	0.14791	0.0321543
T00906	sid	Prokaryotes;Archaea;Crenarchaeota;Sulfolobus	Crenarchaeota	GCA_000022445.1_ASM2244v1	Sulfolobus islandicus M.16.4	2736	309	52	100	58	44	18	45	9		0.112939	0.168285	0.323625	0.187702	0.142395	0.0582524	0.145631	0.0291262
T00902	sin	Prokaryotes;Archaea;Crenarchaeota;Sulfolobus	Crenarchaeota	GCA_000022485.1_ASM2248v1	Sulfolobus islandicus Y.N.15.51	2900	312	55	98	60	43	19	46	10		0.107586	0.176282	0.314103	0.192308	0.137821	0.0608974	0.147436	0.0320513
T00869	bcx	Prokaryotes;Bacteria;Firmicutes - Bacilli;Bacillus	Firmicutes - Bacilli	GCA_000022505.1_ASM2250v1	Bacillus cereus 03BB102	5606	774	136	306	163	72	50	72	25		0.138066	0.175711	0.395349	0.210594	0.0930233	0.0645995	0.0930233	0.0322997
T00951	nri	Prokaryotes;Bacteria;Alphaproteobacteria;Neorickettsia	Alphaproteobacteria	GCA_000022525.1_ASM2252v1	Neorickettsia risticii	898	196	31	69	34	17	10	39	9		0.218263	0.158163	0.352041	0.173469	0.0867347	0.0510204	0.19898	0.0459184
T00868	aca	Prokaryotes;Bacteria;Acidobacteria;Acidobacterium	Acidobacteria	GCA_000022565.1_ASM2256v1	Acidobacterium capsulatum	3382	519	82	194	116	55	28	61	13		0.153459	0.157996	0.373796	0.223507	0.105973	0.0539499	0.117534	0.0250482
T00903	vcj	Prokaryotes;Bacteria;Gammaproteobacteria - Others;Vibrio	Gammaproteobacteria - Others	GCA_000022585.1_ASM2258v1	Vibrio cholerae O1 MJ-1236	3774	733	107	298	159	81	51	64	17		0.194224	0.145975	0.406548	0.216917	0.110505	0.0695771	0.0873124	0.0231924
T00995	bbl	Prokaryotes;Bacteria;Bacteroidetes;Blattabacterium	Bacteroidetes	GCA_000022605.2_ASM2260v1	Blattabacterium sp. (Blattella germanica) Bge	590	224	36	76	37	29	15	42	7		0.379661	0.160714	0.339286	0.165179	0.129464	0.0669643	0.1875	0.03125
T00867	bmi	Prokaryotes;Bacteria;Alphaproteobacteria;Brucella	Alphaproteobacteria	GCA_000022625.1_ASM2262v1	Brucella melitensis ATCC 23457	3136	533	108	184	103	61	40	63	28		0.169962	0.202627	0.345216	0.193246	0.114447	0.0750469	0.118199	0.0525328
T00905	bgl	Prokaryotes;Bacteria;Betaproteobacteria;Burkholderia	Betaproteobacteria	GCA_000022645.2_ASM2264v1	Burkholderia glumae BGR1	5773	775	157	290	159	84	45	66	24		0.134246	0.202581	0.374194	0.205161	0.108387	0.0580645	0.0851613	0.0309677
T00931	ebl	Prokaryotes;Bacteria;Gammaproteobacteria - Enterobacteria;Escherichia	Gammaproteobacteria - Enterobacteria	GCA_000022665.2_ASM2266v1	Escherichia coli BL21(DE3)	4196	962	191	351	216	121	71	70	23		0.229266	0.198545	0.364865	0.224532	0.12578	0.0738046	0.0727651	0.0239085
T00923	blc	Prokaryotes;Bacteria;Actinobacteria;Bifidobacterium	Actinobacteria	GCA_000022705.1_ASM2270v1	Bifidobacterium animalis subsp. lactis Bl-04	1567	319	46	121	63	30	26	47	9		0.203574	0.144201	0.37931	0.197492	0.0940439	0.0815047	0.147335	0.0282132
T00922	bgr	Prokaryotes;Bacteria;Alphaproteobacteria;Bartonella	Alphaproteobacteria	GCA_000022725.1_ASM2272v1	Bartonella grahamii	1768	344	63	129	65	30	20	53	17		0.19457	0.18314	0.375	0.188953	0.0872093	0.0581395	0.15407	0.0494186
T00955	bmr	Prokaryotes;Bacteria;Alphaproteobacteria;Brucella	Alphaproteobacteria	GCA_000022745.1_ASM2274v1	Brucella microti	3287	544	112	180	106	65	42	64	28		0.1655	0.205882	0.330882	0.194853	0.119485	0.0772059	0.117647	0.0514706
T00883	cby	Prokaryotes;Bacteria;Firmicutes - Clostridia;Clostridium	Firmicutes - Clostridia	GCA_000022765.1_ASM2276v1	Clostridium botulinum A2	3878	516	66	228	115	42	30	55	14		0.133058	0.127907	0.44186	0.222868	0.0813953	0.0581395	0.106589	0.0271318
T01977	rpq	Prokaryotes;Bacteria;Alphaproteobacteria;Rickettsia	Alphaproteobacteria	GCA_000022785.1_ASM2278v1	Rickettsia prowazekii Rp22	952	203	50	68	34	10	14	35	10		0.213235	0.246305	0.334975	0.167488	0.0492611	0.0689655	0.172414	0.0492611
T01832	ypd	Prokaryotes;Bacteria;Gammaproteobacteria - Enterobacteria;Yersinia	Gammaproteobacteria - Enterobacteria	GCA_000022805.1_ASM2280v1	Yersinia pestis D106004	3781	775	144	294	181	82	56	63	27		0.204972	0.185806	0.379355	0.233548	0.105806	0.0722581	0.0812903	0.0348387
T00892	bai	Prokaryotes;Bacteria;Firmicutes - Bacilli;Bacillus	Firmicutes - Bacilli	GCA_000022865.1_ASM2286v1	Bacillus anthracis A0248	5291	732	137	279	150	71	48	70	23		0.138348	0.187158	0.381148	0.204918	0.0969945	0.0655738	0.0956284	0.0314208
T00912	eic	Prokaryotes;Bacteria;Gammaproteobacteria - Enterobacteria;Edwardsiella	Gammaproteobacteria - Enterobacteria	GCA_000022885.2_ASM2288v2	Edwardsiella ictaluri	3735	711	127	264	153	81	51	71	16		0.190361	0.178622	0.371308	0.21519	0.113924	0.07173	0.0998594	0.0225035
T00887	car	Prokaryotes;Bacteria;Actinobacteria;Corynebacterium	Actinobacteria	GCA_000022905.1_ASM2290v1	Corynebacterium aurimucosum	2551	429	67	172	74	52	30	52	14		0.168169	0.156177	0.400932	0.172494	0.121212	0.0699301	0.121212	0.032634
T01164	lmy	Prokaryotes;Bacteria;Firmicutes - Bacilli;Listeria	Firmicutes - Bacilli	GCA_000022925.1_ASM2292v1	Listeria monocytogenes 08-5923 (serotype 1/2a)	2966	568	72	247	97	57	55	59	19		0.191504	0.126761	0.434859	0.170775	0.100352	0.096831	0.103873	0.0334507
T00958	sms	Prokaryotes;Bacteria;Bacteroidetes;Sulcia	Bacteroidetes	GCA_000022945.1_ASM2294v1	Candidatus Sulcia muelleri SMDSEM	242	86	15	26	10	16	5	18	7		0.355372	0.174419	0.302326	0.116279	0.186047	0.0581395	0.209302	0.0813953
T00924	blt	Prokaryotes;Bacteria;Actinobacteria;Bifidobacterium	Actinobacteria	GCA_000022965.1_ASM2296v1	Bifidobacterium animalis subsp. lactis DSM 10140	1566	317	46	121	62	30	26	46	9		0.202427	0.14511	0.381703	0.195584	0.0946372	0.0820189	0.14511	0.0283912
T00929	aap	Prokaryotes;Bacteria;Gammaproteobacteria - Others;Aggregatibacter	Gammaproteobacteria - Others	GCA_000022985.1_ASM2298v1	Aggregatibacter aphrophilus NJ8700	2231	490	71	184	98	64	38	56	8		0.219632	0.144898	0.37551	0.2	0.130612	0.077551	0.114286	0.0163265
T00897	eat	Prokaryotes;Bacteria;Firmicutes - Bacilli;Exiguobacterium	Firmicutes - Bacilli	GCA_000023045.1_ASM2304v1	Exiguobacterium sp. AT1b	3020	514	78	214	100	47	37	58	17		0.170199	0.151751	0.416342	0.194553	0.0914397	0.0719844	0.11284	0.0330739
T00946	lpj	Prokaryotes;Bacteria;Firmicutes - Bacilli;Lactiplantibacillus	Firmicutes - Bacilli	GCA_000023085.1_ASM2308v1	Lactobacillus plantarum JDM1	2948	479	50	208	91	37	42	66	13		0.162483	0.104384	0.434238	0.189979	0.0772443	0.0876827	0.137787	0.0271399
T00893	bcv	Prokaryotes;Bacteria;Actinobacteria;Beutenbergia	Actinobacteria	GCA_000023105.1_ASM2310v1	Beutenbergia cavernae	4197	517	72	193	110	59	38	57	13		0.123183	0.139265	0.373308	0.212766	0.11412	0.073501	0.110251	0.0251451
T00970	dfe	Prokaryotes;Bacteria;Bacteroidetes;Dyadobacter	Bacteroidetes	GCA_000023125.1_ASM2312v1	Dyadobacter fermentans	5719	598	100	250	115	55	45	56	11		0.104564	0.167224	0.41806	0.192308	0.0919732	0.0752508	0.0936455	0.0183946
T00896	ckp	Prokaryotes;Bacteria;Actinobacteria;Corynebacterium	Actinobacteria	GCA_000023145.1_ASM2314v1	Corynebacterium kroppenstedtii	2018	402	57	159	72	49	30	55	16		0.199207	0.141791	0.395522	0.179104	0.121891	0.0746269	0.136816	0.039801
T00926	rlg	Prokaryotes;Bacteria;Alphaproteobacteria;Rhizobium	Alphaproteobacteria	GCA_000023185.1_ASM2318v1	Rhizobium leguminosarum bv. trifolii WSM1325	7001	800	144	275	182	91	51	81	48		0.114269	0.18	0.34375	0.2275	0.11375	0.06375	0.10125	0.06
T00918	mlu	Prokaryotes;Bacteria;Actinobacteria;Micrococcus	Actinobacteria	GCA_000023205.1_ASM2320v1	Micrococcus luteus	2236	403	61	155	73	52	25	54	10		0.180233	0.151365	0.384615	0.181141	0.129032	0.0620347	0.133995	0.0248139
T00963	dba	Prokaryotes;Bacteria;Deltaproteobacteria;Desulfomicrobium	Deltaproteobacteria	GCA_000023225.1_ASM2322v1	Desulfomicrobium baculatum	3436	574	89	252	103	53	38	62	22		0.167055	0.155052	0.439024	0.179443	0.0923345	0.0662021	0.108014	0.0383275
T00957	ami	Prokaryotes;Bacteria;Actinobacteria;Actinosynnema	Actinobacteria	GCA_000023245.1_ASM2324v1	Actinosynnema mirum	6916	741	98	291	190	75	41	72	20		0.107143	0.132254	0.392713	0.25641	0.101215	0.0553306	0.097166	0.0269906
T00956	afo	Prokaryotes;Bacteria;Actinobacteria;Acidimicrobium	Actinobacteria	GCA_000023265.1_ASM2326v1	Acidimicrobium ferrooxidans	1964	365	69	127	63	46	27	51	16		0.185845	0.189041	0.347945	0.172603	0.126027	0.0739726	0.139726	0.0438356
T00961	coc	Prokaryotes;Bacteria;Bacteroidetes;Capnocytophaga	Bacteroidetes	GCA_000023285.1_ASM2328v1	Capnocytophaga ochracea	2171	340	43	124	72	37	26	49	8		0.15661	0.126471	0.364706	0.211765	0.108824	0.0764706	0.144118	0.0235294
T01938	ftr	Prokaryotes;Bacteria;Gammaproteobacteria - Others;Francisella	Gammaproteobacteria - Others	GCA_000023305.1_ASM2330v1	Francisella tularensis subsp. tularensis NE061598	1836	354	54	135	69	38	22	54	10		0.19281	0.152542	0.381356	0.194915	0.107345	0.0621469	0.152542	0.0282486
T00914	kol	Prokaryotes;Bacteria;Thermotogae;Kosmotoga	Thermotogae	GCA_000023325.1_ASM2332v1	Kosmotoga olearia	2118	341	42	143	70	27	25	47	6		0.161001	0.123167	0.419355	0.205279	0.0791789	0.0733138	0.13783	0.0175953
T00916	vap	Prokaryotes;Bacteria;Betaproteobacteria;Variovorax	Betaproteobacteria	GCA_000023345.1_ASM2334v1	Variovorax paradoxus S110	6279	795	173	278	160	92	41	74	42		0.126613	0.21761	0.349686	0.201258	0.115723	0.0515723	0.0930818	0.0528302
T01996	edh	Prokaryotes;Bacteria;Gammaproteobacteria - Enterobacteria;Escherichia	Gammaproteobacteria - Enterobacteria	GCA_000023365.1_ASM2336v1	Escherichia coli DH1	4160	968	190	356	214	124	71	70	25		0.232692	0.196281	0.367769	0.221074	0.128099	0.0733471	0.072314	0.0258264
T00915	gwc	Prokaryotes;Bacteria;Firmicutes - Bacilli;Geobacillus	Firmicutes - Bacilli	GCA_000023385.1_ASM2338v1	Geobacillus sp. WCH70	3168	561	102	226	103	60	31	66	18		0.177083	0.181818	0.402852	0.183601	0.106952	0.0552585	0.117647	0.0320856
T00965	bfa	Prokaryotes;Bacteria;Actinobacteria;Brachybacterium	Actinobacteria	GCA_000023405.1_ASM2340v1	Brachybacterium faecium	3068	495	74	178	111	55	35	54	14		0.161343	0.149495	0.359596	0.224242	0.111111	0.0707071	0.109091	0.0282828
T00925	rpf	Prokaryotes;Bacteria;Betaproteobacteria;Ralstonia	Betaproteobacteria	GCA_000023425.1_ASM2342v1	Ralstonia pickettii 12D	5361	710	154	254	145	80	41	59	37		0.132438	0.216901	0.357746	0.204225	0.112676	0.0577465	0.0830986	0.0521127
T00969	dsa	Prokaryotes;Bacteria;Deltaproteobacteria;Maridesulfovibrio	Deltaproteobacteria	GCA_000023445.1_ASM2344v1	Maridesulfovibrio salexigens	3807	573	83	260	101	55	33	64	21		0.150512	0.144852	0.453752	0.176265	0.095986	0.0575916	0.111693	0.0366492
T00927	dda	Prokaryotes;Bacteria;Gammaproteobacteria - Enterobacteria;Musicola	Gammaproteobacteria - Enterobacteria	GCA_000023545.1_ASM2354v1	Musicola paradisiaca	3970	805	151	299	171	99	56	63	17		0.202771	0.187578	0.371429	0.212422	0.122981	0.0695652	0.0782609	0.021118
T00930	dze	Prokaryotes;Bacteria;Gammaproteobacteria - Enterobacteria;Dickeya	Gammaproteobacteria - Enterobacteria	GCA_000023565.1_ASM2356v1	Dickeya chrysanthemi	4163	777	143	287	166	97	57	64	18		0.186644	0.184041	0.369369	0.213642	0.124839	0.0733591	0.0823681	0.023166
T00977	pjd	Prokaryotes;Bacteria;Firmicutes - Bacilli;Paenibacillus	Firmicutes - Bacilli	GCA_000023585.1_ASM2358v1	Paenibacillus sp. JDR-2	6213	839	122	356	211	60	55	70	27		0.135039	0.145411	0.424315	0.25149	0.0715137	0.0655542	0.0834327	0.0321812
T00934	pct	Prokaryotes;Bacteria;Gammaproteobacteria - Enterobacteria;Pectobacterium	Gammaproteobacteria - Enterobacteria	GCA_000023605.1_ASM2360v1	Pectobacterium carotovorum subsp. carotovorum PC1	4246	839	159	315	180	103	58	65	25		0.197598	0.189511	0.375447	0.214541	0.122765	0.0691299	0.0774732	0.0297974
T00940	mtb	Prokaryotes;Bacteria;Actinobacteria;Mycobacterium	Actinobacteria	GCA_000023625.1_ASM2362v1	Mycobacterium tuberculosis KZN 1435	4060	576	109	225	114	60	31	64	16		0.141872	0.189236	0.390625	0.197917	0.104167	0.0538194	0.111111	0.0277778
T00933	gem	Prokaryotes;Bacteria;Deltaproteobacteria;Geobacter	Deltaproteobacteria	GCA_000023645.1_ASM2364v1	Geobacter sp. M21	4080	686	108	337	109	59	37	68	15		0.168137	0.157434	0.491254	0.158892	0.0860058	0.0539359	0.0991254	0.0218659
T00939	ebd	Prokaryotes;Bacteria;Gammaproteobacteria - Enterobacteria;Escherichia	Gammaproteobacteria - Enterobacteria	GCA_000023665.1_ASM2366v1	Escherichia coli BL21-Gold(DE3)pLysS AG	4228	963	190	350	218	122	71	70	24		0.227767	0.1973	0.363448	0.226376	0.126687	0.0737279	0.0726895	0.0249221
T00942	mmb	Prokaryotes;Bacteria;Betaproteobacteria;Methylotenera	Betaproteobacteria	GCA_000023705.1_ASM2370v1	Methylotenera mobilis	2338	495	87	194	88	56	36	58	19		0.211719	0.175758	0.391919	0.177778	0.113131	0.0727273	0.117172	0.0383838
T00953	fba	Prokaryotes;Bacteria;Bacteroidetes;unclassified Flavobacteriaceae	Bacteroidetes	GCA_000023725.1_ASM2372v1	Flavobacteriaceae bacterium 3519-10	2534	387	61	139	73	47	28	54	8		0.152723	0.157623	0.359173	0.18863	0.121447	0.0723514	0.139535	0.0206718
T00943	mei	Prokaryotes;Bacteria;Betaproteobacteria;Methylovorus	Betaproteobacteria	GCA_000023745.1_ASM2374v1	Methylovorus glucosetrophus	2910	533	99	208	95	56	33	62	19		0.183162	0.185741	0.390244	0.178236	0.105066	0.0619137	0.116323	0.0356473
T00948	las	Prokaryotes;Bacteria;Alphaproteobacteria;Liberibacter	Alphaproteobacteria	GCA_000023765.2_ASM2376v2	Candidatus Liberibacter asiaticus psy62	1109	279	50	97	50	26	17	51	12		0.251578	0.179211	0.34767	0.179211	0.09319	0.0609319	0.182796	0.0430108
T00945	hba	Prokaryotes;Bacteria;Alphaproteobacteria;Hirschia	Alphaproteobacteria	GCA_000023785.1_ASM2378v1	Hirschia baltica	3187	523	93	194	100	60	35	61	18		0.164104	0.17782	0.370937	0.191205	0.114723	0.0669216	0.116635	0.0344168
T01898	hpz	Prokaryotes;Bacteria;Epsilonproteobacteria;Helicobacter	Epsilonproteobacteria	GCA_000023805.1_ASM2380v1	Helicobacter pylori 52	1405	307	44	117	58	37	20	41	6		0.218505	0.143322	0.381107	0.188925	0.120521	0.0651466	0.13355	0.019544
T00962	ccu	Prokaryotes;Bacteria;Actinobacteria;Cryptobacterium	Actinobacteria	GCA_000023845.1_ASM2384v1	Cryptobacterium curtum	1357	277	31	113	51	26	19	50	7		0.204127	0.111913	0.407942	0.184116	0.0938628	0.0685921	0.180505	0.0252708
T00980	svi	Prokaryotes;Bacteria;Actinobacteria;Saccharomonospora	Actinobacteria	GCA_000023865.1_ASM2386v1	Saccharomonospora viridis	3828	568	96	223	105	64	35	66	17		0.14838	0.169014	0.392606	0.184859	0.112676	0.0616197	0.116197	0.0299296
T00981	shi	Prokaryotes;Bacteria;Actinobacteria;Slackia	Actinobacteria	GCA_000023885.1_ASM2388v1	Slackia heliotrinireducens	2765	364	51	154	71	29	25	55	8		0.131646	0.14011	0.423077	0.195055	0.0796703	0.0686813	0.151099	0.021978
T00975	lba	Prokaryotes;Bacteria;Fusobacteria;Leptotrichia	Fusobacteria	GCA_000023905.1_ASM2390v1	Leptotrichia buccalis	2220	373	47	160	61	39	36	50	8		0.168018	0.126005	0.428954	0.163539	0.104558	0.0965147	0.134048	0.0214477
T00974	kse	Prokaryotes;Bacteria;Actinobacteria;Kytococcus	Actinobacteria	GCA_000023925.1_ASM2392v1	Kytococcus sedentarius	2554	389	57	159	74	40	27	52	14		0.15231	0.14653	0.40874	0.190231	0.102828	0.0694087	0.133676	0.0359897
T00971	hut	Prokaryotes;Archaea;Euryarchaeota;Halorhabdus	Euryarchaeota	GCA_000023945.1_ASM2394v1	Halorhabdus utahensis	2998	392	54	158	75	50	27	40	8		0.130754	0.137755	0.403061	0.191327	0.127551	0.0688776	0.102041	0.0204082
T00982	hmu	Prokaryotes;Archaea;Euryarchaeota;Halomicrobium	Euryarchaeota	GCA_000023965.1_ASM2396v1	Halomicrobium mukohataei	3349	380	62	143	66	54	20	47	14		0.113467	0.163158	0.376316	0.173684	0.142105	0.0526316	0.123684	0.0368421
T00976	mfe	Prokaryotes;Archaea;Euryarchaeota;Methanocaldococcus	Euryarchaeota	GCA_000023985.1_ASM2398v1	Methanocaldococcus fervens	1581	311	50	116	47	43	22	47	5		0.196711	0.160772	0.37299	0.151125	0.138264	0.0707395	0.151125	0.0160772
T00959	cpi	Prokaryotes;Bacteria;Bacteroidetes;Chitinophaga	Bacteroidetes	GCA_000024005.1_ASM2400v1	Chitinophaga pinensis	7192	735	144	289	153	64	48	63	20		0.102197	0.195918	0.393197	0.208163	0.0870748	0.0653061	0.0857143	0.0272109
T00967	cai	Prokaryotes;Bacteria;Actinobacteria;Catenulispora	Actinobacteria	GCA_000024025.1_ASM2402v1	Catenulispora acidiphila	8914	840	110	324	257	71	34	78	20		0.0942338	0.130952	0.385714	0.305952	0.0845238	0.0404762	0.0928571	0.0238095
T00968	cyh	Prokaryotes;Bacteria;Cyanobacteria;Rippkaea	Cyanobacteria	GCA_000024045.1_ASM2404v1	Rippkaea orientalis PCC 8802	4444	599	90	238	134	61	38	59	22		0.134788	0.15025	0.397329	0.223706	0.101836	0.0634391	0.0984975	0.0367279
T00972	jde	Prokaryotes;Bacteria;Actinobacteria;Jonesia	Actinobacteria	GCA_000024065.1_ASM2406v1	Jonesia denitrificans	2511	440	63	166	99	44	29	53	13		0.175229	0.143182	0.377273	0.225	0.1	0.0659091	0.120455	0.0295455
T00973	kko	Prokaryotes;Bacteria;Gammaproteobacteria - Others;Kangiella	Gammaproteobacteria - Others	GCA_000024085.1_ASM2408v1	Kangiella koreensis	2632	478	91	182	87	56	32	62	17		0.181611	0.190377	0.380753	0.182008	0.117155	0.0669456	0.129707	0.0355649
T00964	apr	Prokaryotes;Bacteria;Firmicutes - Others;Anaerococcus	Firmicutes - Others	GCA_000024105.1_ASM2410v1	Anaerococcus prevotii	1806	310	28	138	74	22	21	41	11		0.17165	0.0903226	0.445161	0.23871	0.0709677	0.0677419	0.132258	0.0354839
T01859	clp	Prokaryotes;Bacteria;Chlamydiae;Chlamydia	Chlamydiae	GCA_000024145.1_ASM2414v1	Chlamydia pneumoniae LPCoLN	1105	206	31	84	41	17	14	31	7		0.186425	0.150485	0.407767	0.199029	0.0825243	0.0679612	0.150485	0.0339806
T00966	app	Prokaryotes;Bacteria;Betaproteobacteria;Accumulibacter	Betaproteobacteria	GCA_000024165.1_ASM2416v1	Accumulibacter phosphatis	4562	669	108	274	133	69	38	69	31		0.146646	0.161435	0.409567	0.198804	0.103139	0.0568012	0.103139	0.0463378
T00986	dae	Prokaryotes;Bacteria;Firmicutes - Clostridia;Desulfofarcimen	Firmicutes - Clostridia	GCA_000024205.1_ASM2420v1	Desulfofarcimen acetoxidans	4068	529	80	235	93	46	39	61	8		0.130039	0.151229	0.444234	0.175803	0.0869565	0.073724	0.115312	0.0151229
T00983	apv	Prokaryotes;Bacteria;Actinobacteria;Lancefieldella	Actinobacteria	GCA_000024225.1_ASM2422v1	Atopobium parvulum	1353	269	22	124	49	18	24	46	6		0.198817	0.0817844	0.460967	0.182156	0.0669145	0.0892193	0.171004	0.0223048
T01110	zmn	Prokaryotes;Bacteria;Alphaproteobacteria;Zymomonas	Alphaproteobacteria	GCA_000024245.1_ASM2424v1	Zymomonas mobilis subsp. mobilis NCIMB 11163	1884	404	68	150	77	45	27	51	8		0.214437	0.168317	0.371287	0.190594	0.111386	0.0668317	0.126238	0.019802
T00984	ele	Prokaryotes;Bacteria;Actinobacteria;Eggerthella	Actinobacteria	GCA_000024265.1_ASM2426v1	Eggerthella lenta	3070	389	49	163	72	35	26	59	9		0.12671	0.125964	0.419023	0.18509	0.0899743	0.066838	0.151671	0.0231362
T00985	aac	Prokaryotes;Bacteria;Firmicutes - Bacilli;Alicyclobacillus	Firmicutes - Bacilli	GCA_000024285.1_ASM2428v1	Alicyclobacillus acidocaldarius subsp. acidocaldarius DSM 446	3084	531	85	208	112	52	33	61	18		0.172179	0.160075	0.391714	0.210923	0.0979284	0.0621469	0.114878	0.0338983
T01158	sii	Prokaryotes;Archaea;Crenarchaeota;Sulfolobus	Crenarchaeota	GCA_000024305.1_ASM2430v1	Sulfolobus islandicus L.D.8.5	2949	306	52	97	58	43	19	45	9		0.103764	0.169935	0.316993	0.189542	0.140523	0.0620915	0.147059	0.0294118
T00989	drt	Prokaryotes;Bacteria;Deltaproteobacteria;Desulfohalobium	Deltaproteobacteria	GCA_000024325.1_ASM2432v1	Desulfohalobium retbaense	2526	438	73	179	82	43	29	54	13		0.173397	0.166667	0.408676	0.187215	0.0981735	0.06621	0.123288	0.0296804
T01155	kfl	Prokaryotes;Bacteria;Actinobacteria;Kribbella	Actinobacteria	GCA_000024345.1_ASM2434v1	Kribbella flavida	6943	707	95	260	185	71	42	79	15		0.101829	0.134371	0.367751	0.261669	0.100424	0.0594059	0.11174	0.0212164
T00991	nml	Prokaryotes;Bacteria;Actinobacteria;Nakamurella	Actinobacteria	GCA_000024365.1_ASM2436v1	Nakamurella multipartita	5240	638	116	254	118	71	34	70	17		0.121756	0.181818	0.398119	0.184953	0.111285	0.0532915	0.109718	0.0266458
T01123	str	Prokaryotes;Bacteria;Fusobacteria;Sebaldella	Fusobacteria	GCA_000024405.1_ASM2440v1	Sebaldella termitidis	4150	575	64	257	103	53	65	53	11		0.138554	0.111304	0.446957	0.17913	0.0921739	0.113043	0.0921739	0.0191304
T01143	bde	Prokaryotes;Bacteria;Actinobacteria;Bifidobacterium	Actinobacteria	GCA_000024445.1_ASM2444v1	Bifidobacterium dentium Bd1	2129	346	36	132	85	32	28	45	7		0.162518	0.104046	0.381503	0.245665	0.0924855	0.0809249	0.130058	0.0202312
T01207	apb	Prokaryotes;Bacteria;Alphaproteobacteria;Puniceispirillum	Alphaproteobacteria	GCA_000024465.1_ASM2446v1	Candidatus Puniceispirillum marinum	2546	468	97	165	82	56	28	62	18		0.183818	0.207265	0.352564	0.175214	0.119658	0.0598291	0.132479	0.0384615
T01868	tph	Prokaryotes;Bacteria;Spirochaetes;Treponema	Spirochaetes	GCA_000024485.1_ASM2448v1	Treponema pallidum subsp. pallidum Chicago	982	167	19	62	38	10	14	31	7		0.170061	0.113772	0.371257	0.227545	0.0598802	0.0838323	0.185629	0.0419162
T01133	acn	Prokaryotes;Bacteria;Alphaproteobacteria;Anaplasma	Alphaproteobacteria	GCA_000024505.1_ASM2450v1	Anaplasma centrale	925	235	40	85	41	19	12	45	11		0.254054	0.170213	0.361702	0.174468	0.0808511	0.0510638	0.191489	0.0468085
T01194	sna	Prokaryotes;Bacteria;Actinobacteria;Stackebrandtia	Actinobacteria	GCA_000024545.1_ASM2454v1	Stackebrandtia nassauensis	6379	656	106	267	143	64	31	69	15		0.102837	0.161585	0.407012	0.217988	0.097561	0.0472561	0.105183	0.0228659
T01125	smf	Prokaryotes;Bacteria;Fusobacteria;Streptobacillus	Fusobacteria	GCA_000024565.1_ASM2456v1	Streptobacillus moniliformis	1442	260	28	110	53	14	27	40	6		0.180305	0.107692	0.423077	0.203846	0.0538462	0.103846	0.153846	0.0230769
T01124	sad	Prokaryotes;Bacteria;Firmicutes - Bacilli;Staphylococcus	Firmicutes - Bacilli	GCA_000024585.1_ASM2458v1	Staphylococcus aureus subsp. aureus ED98	2689	516	87	197	104	53	36	55	17		0.191893	0.168605	0.381783	0.20155	0.102713	0.0697674	0.106589	0.0329457
T00994	adg	Prokaryotes;Bacteria;Firmicutes - Clostridia;Ammonifex	Firmicutes - Clostridia	GCA_000024605.1_ASM2460v1	Ammonifex degensii	2080	379	61	149	67	40	30	56	7		0.182212	0.16095	0.39314	0.176781	0.105541	0.0791557	0.147757	0.0184697
T01105	mvu	Prokaryotes;Archaea;Euryarchaeota;Methanocaldococcus	Euryarchaeota	GCA_000024625.1_ASM2462v1	Methanocaldococcus vulcanius	1742	327	53	124	47	44	24	48	5		0.187715	0.16208	0.379205	0.143731	0.134557	0.0733945	0.146789	0.0152905
T01099	fsu	Prokaryotes;Bacteria;Fibrobacteres;Fibrobacter	Fibrobacteres	GCA_000024665.1_ASM2466v1	Fibrobacter succinogenes	3085	413	40	154	114	36	34	52	8		0.133874	0.0968523	0.372881	0.276029	0.0871671	0.0823245	0.125908	0.0193705
T01100	gym	Prokaryotes;Bacteria;Firmicutes - Bacilli;Paenibacillus	Firmicutes - Bacilli	GCA_000024685.1_ASM2468v1	Paenibacillus sp. Y412MC10	6238	798	113	341	187	64	57	72	20		0.127926	0.141604	0.427318	0.234336	0.0802005	0.0714286	0.0902256	0.0250627
T01101	gyc	Prokaryotes;Bacteria;Firmicutes - Bacilli;Geobacillus	Firmicutes - Bacilli	GCA_000024705.1_ASM2470v1	Geobacillus sp. Y412MC61	3446	648	115	254	133	69	38	65	24		0.188044	0.177469	0.391975	0.205247	0.106481	0.058642	0.100309	0.037037
T01198	nhl	Prokaryotes;Bacteria;Gammaproteobacteria - Others;Nitrosococcus	Gammaproteobacteria - Others	GCA_000024725.1_ASM2472v1	Nitrosococcus halophilus	3817	593	102	230	118	64	37	64	34		0.155358	0.172007	0.387858	0.198988	0.107926	0.0623946	0.107926	0.0573356
T01104	hna	Prokaryotes;Bacteria;Gammaproteobacteria - Others;Halothiobacillus	Gammaproteobacteria - Others	GCA_000024765.1_ASM2476v1	Halothiobacillus neapolitanus	2357	477	76	184	92	52	33	58	15		0.202376	0.159329	0.385744	0.192872	0.109015	0.0691824	0.121593	0.0314465
T01102	gbr	Prokaryotes;Bacteria;Actinobacteria;Gordonia	Actinobacteria	GCA_000024785.1_ASM2478v1	Gordonia bronchialis	4696	593	100	229	117	64	35	67	19		0.126278	0.168634	0.386172	0.197302	0.107926	0.0590219	0.112985	0.0320405
T01103	hoh	Prokaryotes;Bacteria;Deltaproteobacteria;Haliangium	Deltaproteobacteria	GCA_000024805.1_ASM2480v1	Haliangium ochraceum	6719	749	106	347	142	68	46	73	19		0.111475	0.141522	0.463284	0.189586	0.0907877	0.0614152	0.0974633	0.0253672
T01107	vex	Prokaryotes;Bacteria;Gammaproteobacteria - Others;Vibrio	Gammaproteobacteria - Others	GCA_000024825.1_ASM2482v1	Vibrio antiquarius	4518	766	133	303	152	87	49	71	23		0.169544	0.173629	0.395561	0.198433	0.113577	0.0639687	0.0926893	0.0300261
T01119	rmr	Prokaryotes;Bacteria;Bacteroidetes;Rhodothermus	Bacteroidetes	GCA_000024845.1_ASM2484v1	Rhodothermus marinus DSM 4252	2863	521	86	196	112	58	34	61	17		0.181977	0.165067	0.3762	0.214971	0.111324	0.0652591	0.117083	0.0326296
T01137	sro	Prokaryotes;Bacteria;Actinobacteria;Streptosporangium	Actinobacteria	GCA_000024865.1_ASM2486v1	Streptosporangium roseum	8975	889	127	356	221	76	50	86	21		0.0990529	0.142857	0.40045	0.248594	0.0854893	0.056243	0.0967379	0.023622
T01126	sdl	Prokaryotes;Bacteria;Epsilonproteobacteria;Sulfurospirillum	Epsilonproteobacteria	GCA_000024885.1_ASM2488v1	Sulfurospirillum deleyianum	2265	399	52	172	63	48	25	52	10		0.176159	0.130326	0.431078	0.157895	0.120301	0.0626566	0.130326	0.0250627
T01130	vpr	Prokaryotes;Bacteria;Firmicutes - Others;Veillonella	Firmicutes - Others	GCA_000024945.1_ASM2494v1	Veillonella parvula	1844	361	46	153	64	42	27	54	4		0.19577	0.127424	0.423823	0.177285	0.116343	0.0747922	0.149584	0.0110803
T01135	xce	Prokaryotes;Bacteria;Actinobacteria;Xylanimonas	Actinobacteria	GCA_000024965.1_ASM2496v1	Xylanimonas cellulosilytica	3443	492	72	192	103	56	34	57	15		0.142899	0.146341	0.390244	0.20935	0.113821	0.0691057	0.115854	0.0304878
T01128	sti	Prokaryotes;Bacteria;Chloroflexi;Sphaerobacterineae	Chloroflexi	GCA_000024985.1_ASM2498v1	Sphaerobacter thermophilus	3485	523	99	186	106	62	32	61	25		0.150072	0.189293	0.355641	0.202677	0.118547	0.0611855	0.116635	0.0478011
T01136	dev	Prokaryotes;Bacteria;Chloroflexi;Dehalococcoides	Chloroflexi	GCA_000025025.1_ASM2502v1	Dehalococcoides mccartyi VS	1438	307	39	129	50	38	22	47	8		0.213491	0.127036	0.420195	0.162866	0.123779	0.0716612	0.153094	0.0260586
T01141	llk	Prokaryotes;Bacteria;Firmicutes - Bacilli;Lactococcus	Firmicutes - Bacilli	GCA_000025045.1_ASM2504v1	Lactococcus lactis subsp. lactis KF147	2473	447	53	180	91	41	37	58	13		0.180752	0.118568	0.402685	0.203579	0.0917226	0.082774	0.129754	0.0290828
T01138	ddc	Prokaryotes;Bacteria;Gammaproteobacteria - Enterobacteria;Dickeya	Gammaproteobacteria - Enterobacteria	GCA_000025065.1_ASM2506v1	Dickeya parazeae	4144	808	148	298	169	105	60	64	19		0.194981	0.183168	0.368812	0.209158	0.12995	0.0742574	0.0792079	0.0235149
T01139	tnp	Prokaryotes;Bacteria;Thermotogae;Thermotoga	Thermotogae	GCA_000025105.1_ASM2510v1	Thermotoga naphthophila	1768	382	55	144	86	42	27	55	10		0.216063	0.143979	0.376963	0.225131	0.109948	0.0706806	0.143979	0.026178
T01159	cyu	Prokaryotes;Bacteria;Cyanobacteria;Atelocyanobacterium	Cyanobacteria	GCA_000025125.1_ASM2512v1	Candidatus Atelocyanobacterium thalassa	1200	285	51	104	52	25	20	45	16		0.2375	0.178947	0.364912	0.182456	0.0877193	0.0701754	0.157895	0.0561404
T02070	suy	Prokaryotes;Bacteria;Firmicutes - Bacilli;Staphylococcus	Firmicutes - Bacilli	GCA_000025145.2_ASM2514v1	Staphylococcus aureus 04-02981 (MRSA)	2650	523	86	200	110	53	36	55	14		0.197358	0.164436	0.382409	0.210325	0.101338	0.0688337	0.105163	0.0267686
T01190	eok	Prokaryotes;Bacteria;Gammaproteobacteria - Enterobacteria;Escherichia	Gammaproteobacteria - Enterobacteria	GCA_000025165.1_ASM2516v1	Escherichia coli O55:H7 CB9615 (EPEC)	5121	969	187	352	228	118	67	70	26		0.189221	0.192982	0.363261	0.235294	0.121775	0.0691434	0.0722394	0.0268318
T01147	psl	Prokaryotes;Bacteria;Planctomycetes;Pirellula	Planctomycetes	GCA_000025185.1_ASM2518v1	Pirellula staleyi	4717	528	83	215	106	55	38	52	15		0.111936	0.157197	0.407197	0.200758	0.104167	0.0719697	0.0984848	0.0284091
T01146	gva	Prokaryotes;Bacteria;Actinobacteria;Gardnerella	Actinobacteria	GCA_000025205.1_ASM2520v1	Gardnerella vaginalis 409-05	1258	245	26	100	46	18	23	44	5		0.194754	0.106122	0.408163	0.187755	0.0734694	0.0938776	0.179592	0.0204082
T01181	clo	Prokaryotes;Bacteria;Firmicutes - Clostridia;Mageeibacillus	Firmicutes - Clostridia	GCA_000025225.2_ASM2522v1	Mageeibacillus indolicus	1567	239	24	96	58	16	19	34	11		0.152521	0.100418	0.401674	0.242678	0.0669456	0.0794979	0.142259	0.0460251
T01840	bbb	Prokaryotes;Bacteria;Actinobacteria;Bifidobacterium	Actinobacteria	GCA_000025245.2_ASM2524v2	Bifidobacterium animalis subsp. lactis BB-12	1537	320	46	121	64	30	26	47	9		0.208198	0.14375	0.378125	0.2	0.09375	0.08125	0.146875	0.028125
T01153	cwo	Prokaryotes;Bacteria;Actinobacteria;Conexibacter	Actinobacteria	GCA_000025265.1_ASM2526v1	Conexibacter woesei	5914	618	103	227	150	58	36	70	22		0.104498	0.166667	0.367314	0.242718	0.0938511	0.0582524	0.113269	0.0355987
T01152	apo	Prokaryotes;Archaea;Euryarchaeota;Archaeoglobus	Euryarchaeota	GCA_000025285.1_ASM2528v1	Archaeoglobus profundus	1823	268	34	95	43	41	20	46	5		0.14701	0.126866	0.354478	0.160448	0.152985	0.0746269	0.171642	0.0186567
T01151	afn	Prokaryotes;Bacteria;Firmicutes - Others;Acidaminococcus	Firmicutes - Others	GCA_000025305.1_ASM2530v1	Acidaminococcus fermentans	2026	377	43	165	69	43	28	50	11		0.186081	0.114058	0.437666	0.183024	0.114058	0.0742706	0.132626	0.0291777
T01154	htu	Prokaryotes;Archaea;Euryarchaeota;Haloterrigena	Euryarchaeota	GCA_000025325.1_ASM2532v1	Haloterrigena turkmenica	5113	497	75	198	96	69	25	54	17		0.0972032	0.150905	0.39839	0.193159	0.138833	0.0503018	0.108652	0.0342052
T01163	gob	Prokaryotes;Bacteria;Actinobacteria;Geodermatophilus	Actinobacteria	GCA_000025345.1_ASM2534v1	Geodermatophilus obscurus	4811	604	99	226	126	65	38	71	18		0.125546	0.163907	0.374172	0.208609	0.107616	0.0629139	0.11755	0.0298013
T01923	mgh	Prokaryotes;Bacteria;Tenericutes;Mycoplasma	Tenericutes	GCA_000025365.1_ASM2536v1	Mycoplasma gallisepticum R(high)	766	132	13	51	32	4	11	24	8		0.172324	0.0984848	0.386364	0.242424	0.030303	0.0833333	0.181818	0.0606061
T01924	mgf	Prokaryotes;Bacteria;Tenericutes;Mycoplasma	Tenericutes	GCA_000025385.1_ASM2538v1	Mycoplasma gallisepticum F	756	136	14	53	31	4	11	26	8		0.179894	0.102941	0.389706	0.227941	0.0294118	0.0808824	0.191176	0.0588235
T01854	cji	Prokaryotes;Bacteria;Epsilonproteobacteria;Campylobacter	Epsilonproteobacteria	GCA_000025425.1_ASM2542v1	Campylobacter jejuni subsp. jejuni IA3902	1666	338	51	136	50	42	25	49	8		0.202881	0.150888	0.402367	0.147929	0.12426	0.0739645	0.14497	0.0236686
T01170	kva	Prokaryotes;Bacteria;Gammaproteobacteria - Enterobacteria;Klebsiella	Gammaproteobacteria - Enterobacteria	GCA_000025465.1_ASM2546v1	Klebsiella variicola At-22	5057	1011	202	376	221	130	66	71	24		0.199921	0.199802	0.371909	0.218595	0.128586	0.0652819	0.0702275	0.0237389
T01168	alv	Prokaryotes;Bacteria;Gammaproteobacteria - Others;Allochromatium	Gammaproteobacteria - Others	GCA_000025485.1_ASM2548v1	Allochromatium vinosum	3220	622	100	272	117	59	34	67	21		0.193168	0.160772	0.437299	0.188103	0.0948553	0.0546624	0.107717	0.0337621
T01172	fpl	Prokaryotes;Archaea;Euryarchaeota;Ferroglobus	Euryarchaeota	GCA_000025505.1_ASM2550v1	Ferroglobus placidus	2480	316	48	118	51	48	22	47	5		0.127419	0.151899	0.373418	0.161392	0.151899	0.0696203	0.148734	0.0158228
T01175	mfs	Prokaryotes;Archaea;Euryarchaeota;Methanocaldococcus	Euryarchaeota	GCA_000025525.1_ASM2552v1	Methanocaldococcus sp. FS406-22	1816	326	57	120	46	45	24	48	7		0.179515	0.174847	0.368098	0.141104	0.138037	0.0736196	0.147239	0.0214724
T01174	tkm	Prokaryotes;Bacteria;Gammaproteobacteria - Others;Thioalkalivibrio	Gammaproteobacteria - Others	GCA_000025545.1_ASM2554v1	Thioalkalivibrio sp. K90mix	2855	491	84	187	89	61	29	63	13		0.171979	0.171079	0.380855	0.181263	0.124236	0.0590631	0.12831	0.0264766
T01231	enc	Prokaryotes;Bacteria;Gammaproteobacteria - Enterobacteria;Enterobacter	Gammaproteobacteria - Enterobacteria	GCA_000025565.1_ASM2556v1	Enterobacter cloacae subsp. cloacae ATCC 13047	5518	948	175	358	224	109	64	66	27		0.171801	0.184599	0.377637	0.236287	0.114979	0.0675105	0.0696203	0.028481
T01182	deg	Prokaryotes;Bacteria;Chloroflexi;Dehalococcoides	Chloroflexi	GCA_000025585.1_ASM2558v1	Dehalococcoides mccartyi GT	1417	295	38	117	48	37	22	49	8		0.208186	0.128814	0.39661	0.162712	0.125424	0.0745763	0.166102	0.0271186
T01176	nmg	Prokaryotes;Archaea;Euryarchaeota;Natrialba	Euryarchaeota	GCA_000025625.1_ASM2562v1	Natrialba magadii	4204	430	60	156	85	59	27	55	21		0.102284	0.139535	0.362791	0.197674	0.137209	0.0627907	0.127907	0.0488372
T01178	tit	Prokaryotes;Bacteria;Firmicutes - Clostridia;Thermoanaerobacter	Firmicutes - Clostridia	GCA_000025645.1_ASM2564v1	Thermoanaerobacter italicus	2270	476	56	208	111	43	37	52	12		0.209692	0.117647	0.436975	0.233193	0.0903361	0.0777311	0.109244	0.0252101
T01180	abi	Prokaryotes;Archaea;Candidatus Thermoplasmatota;Aciduliprofundum	Candidatus Thermoplasmatota	GCA_000025665.1_ASM2566v1	Aciduliprofundum boonei	1544	236	30	92	36	30	16	40	3		0.15285	0.127119	0.389831	0.152542	0.127119	0.0677966	0.169492	0.0127119
T01200	hvo	Prokaryotes;Archaea;Euryarchaeota;Haloferax	Euryarchaeota	GCA_000025685.1_ASM2568v1	Haloferax volcanii	3927	435	64	169	75	60	28	49	14		0.110772	0.147126	0.388506	0.172414	0.137931	0.0643678	0.112644	0.0321839
T01189	dap	Prokaryotes;Bacteria;Deferribacteres;Denitrovibrio	Deferribacteres	GCA_000025725.1_ASM2572v1	Denitrovibrio acetiphilus	2964	496	69	223	85	50	29	58	15		0.167341	0.139113	0.449597	0.171371	0.100806	0.0584677	0.116935	0.0302419
T01997	eih	Prokaryotes;Bacteria;Gammaproteobacteria - Enterobacteria;Escherichia	Gammaproteobacteria - Enterobacteria	GCA_000025745.1_ASM2574v1	Escherichia coli O18:K1:H7 IHE3034 (ExPEC)	4757	973	184	364	224	116	66	71	24		0.204541	0.189106	0.374101	0.230216	0.119219	0.0678314	0.0729702	0.024666
T01203	smh	Prokaryotes;Bacteria;Bacteroidetes;Sulcia	Bacteroidetes	GCA_000025785.1_ASM2578v1	Candidatus Sulcia muelleri DMIN	226	75	15	25	9	15	6	11	6		0.331858	0.2	0.333333	0.12	0.2	0.08	0.146667	0.08
T01219	bmd	Prokaryotes;Bacteria;Firmicutes - Bacilli;Priestia	Firmicutes - Bacilli	GCA_000025805.1_ASM2580v1	Priestia megaterium DSM 319	5100	784	153	316	152	80	42	67	27		0.153725	0.195153	0.403061	0.193878	0.102041	0.0535714	0.0854592	0.0344388
T01208	bmq	Prokaryotes;Bacteria;Firmicutes - Bacilli;Priestia	Firmicutes - Bacilli	GCA_000025825.1_ASM2582v1	Priestia megaterium QM B1551	5612	785	149	312	159	77	47	66	28		0.139879	0.189809	0.397452	0.202548	0.0980892	0.0598726	0.0840764	0.0356688
T01211	mmh	Prokaryotes;Archaea;Euryarchaeota;Methanohalophilus	Euryarchaeota	GCA_000025865.1_ASM2586v1	Methanohalophilus mahii	1987	357	60	151	46	45	24	47	3		0.179668	0.168067	0.422969	0.128852	0.12605	0.0672269	0.131653	0.00840336
T01202	aco	Prokaryotes;Bacteria;Synergistetes;Aminobacterium	Synergistetes	GCA_000025885.1_ASM2588v1	Aminobacterium colombiense	1876	360	54	138	70	41	23	53	11		0.191898	0.15	0.383333	0.194444	0.113889	0.0638889	0.147222	0.0305556
T01204	caa	Prokaryotes;Bacteria;Verrucomicrobia;Coraliomargarita	Verrucomicrobia	GCA_000025905.1_ASM2590v1	Coraliomargarita akajimensis	3120	460	85	179	73	50	36	50	12		0.147436	0.184783	0.38913	0.158696	0.108696	0.0782609	0.108696	0.026087
T01212	pru	Prokaryotes;Bacteria;Bacteroidetes;Prevotella	Bacteroidetes	GCA_000025925.1_ASM2592v1	Prevotella ruminicola	2763	453	47	172	116	42	39	50	8		0.163952	0.103753	0.379691	0.256071	0.0927152	0.0860927	0.110375	0.01766
T00192	dps	Prokaryotes;Bacteria;Deltaproteobacteria;Desulfotalea	Deltaproteobacteria	GCA_000025945.1_ASM2594v1	Desulfotalea psychrophila	3236	462	70	180	85	57	36	57	12		0.142769	0.151515	0.38961	0.183983	0.123377	0.0779221	0.123377	0.025974
T00222	eba	Prokaryotes;Bacteria;Betaproteobacteria;Aromatoleum	Betaproteobacteria	GCA_000025965.1_ASM2596v1	Aromatoleum aromaticum	4598	593	105	233	101	66	39	68	24		0.128969	0.177066	0.392917	0.17032	0.111298	0.0657673	0.114671	0.0404722
T00239	bfs	Prokaryotes;Bacteria;Bacteroidetes;Bacteroides	Bacteroidetes	GCA_000025985.1_ASM2598v1	Bacteroides fragilis NCTC 9343	4236	552	72	209	138	48	49	54	12		0.130312	0.130435	0.378623	0.25	0.0869565	0.0887681	0.0978261	0.0217391
T00224	eru	Prokaryotes;Bacteria;Alphaproteobacteria;Ehrlichia	Alphaproteobacteria	GCA_000026005.1_ASM2600v1	Ehrlichia ruminantium Welgevonden (South Africa)	888	230	43	83	40	23	11	43	12		0.259009	0.186957	0.36087	0.173913	0.1	0.0478261	0.186957	0.0521739
T00242	cab	Prokaryotes;Bacteria;Chlamydiae;Chlamydia	Chlamydiae	GCA_000026025.1_ASM2602v1	Chlamydia abortus S26/3	932	202	26	84	43	16	15	31	5		0.216738	0.128713	0.415842	0.212871	0.0792079	0.0742574	0.153465	0.0247525
T00279	nph	Prokaryotes;Archaea;Euryarchaeota;Natronomonas	Euryarchaeota	GCA_000026045.1_ASM2604v1	Natronomonas pharaonis	2802	377	56	150	62	50	23	49	14		0.134547	0.148541	0.397878	0.164456	0.132626	0.061008	0.129973	0.0371353
T00299	lsa	Prokaryotes;Bacteria;Firmicutes - Bacilli;Latilactobacillus	Firmicutes - Bacilli	GCA_000026065.1_ASM2606v1	Latilactobacillus sakei subsp. sakei	1885	330	33	129	74	20	31	53	9		0.175066	0.1	0.390909	0.224242	0.0606061	0.0939394	0.160606	0.0272727
T00362	pen	Prokaryotes;Bacteria;Gammaproteobacteria - Others;Pseudomonas	Gammaproteobacteria - Others	GCA_000026105.1_ASM2610v1	Pseudomonas entomophila	5134	780	152	296	150	89	51	77	29		0.151928	0.194872	0.379487	0.192308	0.114103	0.0653846	0.0987179	0.0371795
T00490	har	Prokaryotes;Bacteria;Betaproteobacteria;Herminiimonas	Betaproteobacteria	GCA_000026125.1_ASM2612v1	Herminiimonas arsenicoxydans	3283	560	110	214	109	56	33	59	31		0.170576	0.196429	0.382143	0.194643	0.1	0.0589286	0.105357	0.0553571
T00516	bra	Prokaryotes;Bacteria;Alphaproteobacteria;Bradyrhizobium	Alphaproteobacteria	GCA_000026145.1_ASM2614v1	Bradyrhizobium sp. ORS 278	6717	769	162	274	158	90	38	74	39		0.114486	0.210663	0.356307	0.205462	0.117035	0.0494148	0.0962289	0.0507152
T00711	eta	Prokaryotes;Bacteria;Gammaproteobacteria - Enterobacteria;Erwinia	Gammaproteobacteria - Enterobacteria	GCA_000026185.1_ASM2618v1	Erwinia tasmaniensis	3622	714	134	260	177	79	49	61	23		0.197129	0.187675	0.364146	0.247899	0.110644	0.0686275	0.0854342	0.0322129
T00729	pml	Prokaryotes;Bacteria;Tenericutes;Phytoplasma	Tenericutes	GCA_000026205.1_ASM2620v1	Candidatus Phytoplasma mali	482	94	8	38	17	2	6	24	1		0.195021	0.0851064	0.404255	0.180851	0.0212766	0.0638298	0.255319	0.0106383
T00811	efe	Prokaryotes;Bacteria;Gammaproteobacteria - Enterobacteria;Escherichia	Gammaproteobacteria - Enterobacteria	GCA_000026225.1_ASM2622v1	Escherichia fergusonii	4324	940	181	351	210	112	68	69	23		0.217391	0.192553	0.373404	0.223404	0.119149	0.0723404	0.0734043	0.0244681
T00826	eck	Prokaryotes;Bacteria;Gammaproteobacteria - Enterobacteria;Escherichia	Gammaproteobacteria - Enterobacteria	GCA_000026245.1_ASM2624v1	Escherichia coli 55989 (EAEC)	4763	961	191	355	214	122	64	70	25		0.201764	0.198751	0.369407	0.222685	0.126951	0.0665973	0.0728408	0.0260146
T00828	ecr	Prokaryotes;Bacteria;Gammaproteobacteria - Enterobacteria;Escherichia	Gammaproteobacteria - Enterobacteria	GCA_000026265.1_ASM2626v1	Escherichia coli O8 IAI1 (commensal)	4354	955	190	348	213	123	67	70	25		0.219339	0.198953	0.364398	0.223037	0.128796	0.0701571	0.0732984	0.026178
T00830	ecz	Prokaryotes;Bacteria;Gammaproteobacteria - Enterobacteria;Escherichia	Gammaproteobacteria - Enterobacteria	GCA_000026285.2_ASM2628v2	Escherichia coli O45:K1:H7 S88 (ExPEC)	4832	973	184	365	220	119	67	71	22		0.201366	0.189106	0.375128	0.226105	0.122302	0.0688592	0.0729702	0.0226105
T00827	ecq	Prokaryotes;Bacteria;Gammaproteobacteria - Enterobacteria;Escherichia	Gammaproteobacteria - Enterobacteria	GCA_000026305.1_ASM2630v1	Escherichia coli O81 ED1a (commensal)	4915	966	183	364	218	116	66	71	24		0.196541	0.189441	0.376812	0.225673	0.120083	0.068323	0.073499	0.0248447
T00831	eum	Prokaryotes;Bacteria;Gammaproteobacteria - Enterobacteria;Escherichia	Gammaproteobacteria - Enterobacteria	GCA_000026325.2_ASM2632v2	Escherichia coli O17:K52:H18 UMN026 (ExPEC)	5017	980	190	361	222	123	70	70	28		0.195336	0.193878	0.368367	0.226531	0.12551	0.0714286	0.0714286	0.0285714
T00829	ect	Prokaryotes;Bacteria;Gammaproteobacteria - Enterobacteria;Escherichia	Gammaproteobacteria - Enterobacteria	GCA_000026345.1_ASM2634v1	Escherichia coli O7:K1 IAI39 (ExPEC)	4732	969	188	361	214	120	70	70	23		0.204776	0.194014	0.372549	0.220846	0.123839	0.0722394	0.0722394	0.0237358
T00663	lci	Prokaryotes;Bacteria;Firmicutes - Bacilli;Leuconostoc	Firmicutes - Bacilli	GCA_000026405.1_ASM2640v1	Leuconostoc citreum	1820	341	39	140	65	26	32	52	11		0.187363	0.11437	0.410557	0.190616	0.0762463	0.0938416	0.152493	0.0322581
T02444	mli	Prokaryotes;Bacteria;Actinobacteria;Mycobacterium	Actinobacteria	GCA_000026445.2_ASM2644v2	Mycobacterium liflandii	5064	596	118	216	116	66	37	66	17		0.117694	0.197987	0.362416	0.194631	0.110738	0.0620805	0.110738	0.0285235
T00723	lcb	Prokaryotes;Bacteria;Firmicutes - Bacilli;Lacticaseibacillus	Firmicutes - Bacilli	GCA_000026485.1_ASM2648v1	Lacticaseibacillus paracasei BL23	3044	435	52	180	84	39	40	53	10		0.142904	0.11954	0.413793	0.193103	0.0896552	0.091954	0.121839	0.0229885
T00987	lrh	Prokaryotes;Bacteria;Firmicutes - Bacilli;Lacticaseibacillus	Firmicutes - Bacilli	GCA_000026505.1_ASM2650v1	Lacticaseibacillus rhamnosus GG	2944	425	43	185	79	36	40	53	8		0.144361	0.101176	0.435294	0.185882	0.0847059	0.0941176	0.124706	0.0188235
T00990	lrl	Prokaryotes;Bacteria;Firmicutes - Bacilli;Lacticaseibacillus	Firmicutes - Bacilli	GCA_000026525.1_ASM2652v1	Lacticaseibacillus rhamnosus Lc 705	2992	442	43	193	87	36	37	57	8		0.147727	0.0972851	0.436652	0.196833	0.081448	0.0837104	0.128959	0.0180995
T00796	ecg	Prokaryotes;Bacteria;Gammaproteobacteria - Enterobacteria;Escherichia	Gammaproteobacteria - Enterobacteria	GCA_000026545.1_ASM2654v1	Escherichia coli O127:H6 E2348/69 (EPEC)	4653	959	184	359	217	113	68	70	25		0.206104	0.191867	0.374348	0.226277	0.117831	0.0709072	0.0729927	0.0260688
T00756	sek	Prokaryotes;Bacteria;Gammaproteobacteria - Enterobacteria;Salmonella	Gammaproteobacteria - Enterobacteria	GCA_000026565.1_ASM2656v1	Salmonella enterica subsp. enterica serovar Paratyphi A AKU12601	4080	883	162	329	192	115	67	67	24		0.216422	0.183465	0.372593	0.217441	0.130238	0.0758777	0.0758777	0.0271801
T00877	seu	Prokaryotes;Bacteria;Firmicutes - Bacilli;Streptococcus	Firmicutes - Bacilli	GCA_000026585.1_ASM2658v1	Streptococcus equi subsp. equi 4047	1997	360	36	156	72	23	33	52	8		0.18027	0.1	0.433333	0.2	0.0638889	0.0916667	0.144444	0.0222222
T00871	seq	Prokaryotes;Bacteria;Firmicutes - Bacilli;Streptococcus	Firmicutes - Bacilli	GCA_000026605.1_ASM2660v1	Streptococcus equi subsp. zooepidemicus H70	1869	362	36	160	69	25	33	50	8		0.193686	0.0994475	0.441989	0.190608	0.0690608	0.0911602	0.138122	0.0220994
T00843	sne	Prokaryotes;Bacteria;Firmicutes - Bacilli;Streptococcus	Firmicutes - Bacilli	GCA_000026665.1_ASM2666v1	Streptococcus pneumoniae ATCC 700669 (serotype 23F ST81 lineage)	1992	407	49	172	81	36	35	49	13		0.204317	0.120393	0.422604	0.199017	0.0884521	0.0859951	0.120393	0.031941
T00842	mlb	Prokaryotes;Bacteria;Actinobacteria;Mycobacterium	Actinobacteria	GCA_000026685.1_ASM2668v1	Mycobacterium leprae Br4923	1604	379	56	153	59	48	28	52	10		0.236284	0.147757	0.403694	0.155673	0.126649	0.0738786	0.137203	0.0263852
T00898	lmc	Prokaryotes;Bacteria;Firmicutes - Bacilli;Listeria	Firmicutes - Bacilli	GCA_000026705.1_ASM2670v1	Listeria monocytogenes CLIP 80459 (serotype 4b)	2766	558	72	242	98	55	53	59	19		0.201735	0.129032	0.433692	0.175627	0.0985663	0.0949821	0.105735	0.0340502
T00937	sss	Prokaryotes;Bacteria;Firmicutes - Bacilli;Streptococcus	Firmicutes - Bacilli	GCA_000026725.1_ASM2672v1	Streptococcus suis SC84 (serotype 2)	1898	388	42	161	81	34	31	53	10		0.204426	0.108247	0.414948	0.208763	0.0876289	0.0798969	0.136598	0.0257732
T00935	ssb	Prokaryotes;Bacteria;Firmicutes - Bacilli;Streptococcus	Firmicutes - Bacilli	GCA_000026745.1_ASM2674v1	Streptococcus suis BM407 (serotype 2)	1947	397	43	166	82	34	33	54	10		0.203903	0.108312	0.418136	0.206549	0.0856423	0.0831234	0.13602	0.0251889
T01327	ctz	Prokaryotes;Bacteria;Chlamydiae;Chlamydia	Chlamydiae	GCA_000026905.1_ASM2690v1	Chlamydia trachomatis B/TZ1A828/OT	880	194	25	75	42	17	16	28	5		0.220455	0.128866	0.386598	0.216495	0.0876289	0.0824742	0.14433	0.0257732
T00960	ctj	Prokaryotes;Bacteria;Chlamydiae;Chlamydia	Chlamydiae	GCA_000026925.1_ASM2692v1	Chlamydia trachomatis B/Jali20/OT	875	197	26	76	42	18	16	29	5		0.225143	0.13198	0.385787	0.213198	0.0913706	0.0812183	0.147208	0.0253807
T01928	nmt	Prokaryotes;Bacteria;Betaproteobacteria;Neisseria	Betaproteobacteria	GCA_000026965.1_ASM2696v1	Neisseria meningitidis 8013 (serogroup C)	1913	443	83	166	76	50	35	54	13		0.231573	0.187359	0.374718	0.171558	0.112867	0.0790068	0.121896	0.0293454
T02121	epr	Prokaryotes;Bacteria;Gammaproteobacteria - Enterobacteria;Erwinia	Gammaproteobacteria - Enterobacteria	GCA_000026985.1_ASM2698v1	Erwinia pyrifoliae DSM 12163	4038	696	123	257	167	77	45	63	21		0.172363	0.176724	0.369253	0.239943	0.110632	0.0646552	0.0905172	0.0301724
T01715	sev	Prokaryotes;Bacteria;Gammaproteobacteria - Enterobacteria;Salmonella	Gammaproteobacteria - Enterobacteria	GCA_000027025.1_ASM2702v1	Salmonella enterica subsp. enterica serovar Typhimurium D23580	4446	935	173	347	201	128	72	71	24		0.210301	0.185027	0.371123	0.214973	0.136898	0.0770053	0.0759358	0.0256684
T02060	suw	Prokaryotes;Bacteria;Firmicutes - Bacilli;Staphylococcus	Firmicutes - Bacilli	GCA_000027045.1_ASM2704v1	Staphylococcus aureus subsp. aureus TW20 (MRSA)	2805	532	94	202	108	55	36	56	15		0.189661	0.176692	0.379699	0.203008	0.103383	0.0676692	0.105263	0.0281955
T00999	ctu	Prokaryotes;Bacteria;Gammaproteobacteria - Enterobacteria;Cronobacter	Gammaproteobacteria - Enterobacteria	GCA_000027065.2_ASM2706v1	Cronobacter turicensis	4455	855	160	326	197	90	57	67	26		0.191919	0.187135	0.381287	0.230409	0.105263	0.0666667	0.0783626	0.0304094
T01145	cro	Prokaryotes;Bacteria;Gammaproteobacteria - Enterobacteria;Citrobacter	Gammaproteobacteria - Enterobacteria	GCA_000027085.1_ASM2708v1	Citrobacter rodentium	4913	927	179	352	199	116	67	70	25		0.188683	0.193096	0.37972	0.214671	0.125135	0.0722762	0.0755124	0.0269687
T00998	cdl	Prokaryotes;Bacteria;Firmicutes - Clostridia;Clostridioides	Firmicutes - Clostridia	GCA_000027105.1_ASM2710v1	Clostridioides difficile R20291	3508	590	81	275	116	44	40	62	14		0.168187	0.137288	0.466102	0.19661	0.0745763	0.0677966	0.105085	0.0237288
T02067	elo	Prokaryotes;Bacteria;Gammaproteobacteria - Enterobacteria;Escherichia	Gammaproteobacteria - Enterobacteria	GCA_000027125.1_ASM2712v1	Escherichia coli O44:H18 042 (EAEC)	4922	958	191	358	213	115	66	70	28		0.194636	0.199374	0.373695	0.222338	0.120042	0.0688935	0.0730689	0.0292276
T01184	lsg	Prokaryotes;Bacteria;Firmicutes - Bacilli;Listeria	Firmicutes - Bacilli	GCA_000027145.1_ASM2714v1	Listeria seeligeri	2710	527	69	219	95	53	50	59	20		0.194465	0.13093	0.41556	0.180266	0.100569	0.0948767	0.111954	0.0379507
T01171	sga	Prokaryotes;Bacteria;Firmicutes - Bacilli;Streptococcus	Firmicutes - Bacilli	GCA_000027185.1_ASM2718v1	Streptococcus gallolyticus UCN34	2224	434	43	189	85	42	34	55	11		0.195144	0.0990783	0.435484	0.195853	0.0967742	0.078341	0.126728	0.0253456
T01199	eay	Prokaryotes;Bacteria;Gammaproteobacteria - Enterobacteria;Erwinia	Gammaproteobacteria - Enterobacteria	GCA_000027205.1_ASM2720v1	Erwinia amylovora ATCC 49946	3553	697	122	258	164	77	44	66	22		0.196172	0.175036	0.370158	0.235294	0.110473	0.0631277	0.0946915	0.0315638
T01186	xbo	Prokaryotes;Bacteria;Gammaproteobacteria - Enterobacteria;Xenorhabdus	Gammaproteobacteria - Enterobacteria	GCA_000027225.1_ASM2722v1	Xenorhabdus bovienii SS-2004	4320	667	116	240	156	75	48	67	17		0.154398	0.173913	0.35982	0.233883	0.112444	0.071964	0.10045	0.0254873
T01000	epy	Prokaryotes;Bacteria;Gammaproteobacteria - Enterobacteria;Erwinia	Gammaproteobacteria - Enterobacteria	GCA_000027265.1_ASM2726v1	Erwinia pyrifoliae Ep1/96	3697	695	123	260	163	77	45	63	21		0.18799	0.176978	0.374101	0.234532	0.110791	0.0647482	0.0906475	0.0302158
T00001	hin	Prokaryotes;Bacteria;Gammaproteobacteria - Others;Haemophilus	Gammaproteobacteria - Others	GCA_000027305.1_ASM2730v1	Haemophilus influenzae Rd KW20 (serotype d)	1709	488	68	183	103	64	38	57	8		0.285547	0.139344	0.375	0.211066	0.131148	0.0778689	0.116803	0.0163934
T00002	mge	Prokaryotes;Bacteria;Tenericutes;Mycoplasma	Tenericutes	GCA_000027325.1_ASM2732v1	Mycoplasma genitalium G37	476	129	11	53	29	4	13	22	5		0.271008	0.0852713	0.410853	0.224806	0.0310078	0.100775	0.170543	0.0387597
T00006	mpn	Prokaryotes;Bacteria;Tenericutes;Mycoplasma	Tenericutes	GCA_000027345.1_ASM2734v1	Mycoplasma pneumoniae M129	688	148	14	61	31	6	16	23	6		0.215116	0.0945946	0.412162	0.209459	0.0405405	0.108108	0.155405	0.0405405
T00108	vvu	Prokaryotes;Bacteria;Gammaproteobacteria - Others;Vibrio	Gammaproteobacteria - Others	GCA_000039765.1_ASM3976v1	Vibrio vulnificus CMCP6	4433	754	123	304	165	75	54	69	21		0.170088	0.16313	0.403183	0.218833	0.0994695	0.071618	0.0915119	0.0278515
T00138	bfl	Prokaryotes;Bacteria;Gammaproteobacteria - Enterobacteria;Blochmannia	Gammaproteobacteria - Enterobacteria	GCA_000043285.1_ASM4328v1	Candidatus Blochmannia floridanus	583	266	47	101	46	29	17	40	8		0.456261	0.176692	0.379699	0.172932	0.109023	0.0639098	0.150376	0.0300752
T00181	bqu	Prokaryotes;Bacteria;Alphaproteobacteria;Bartonella	Alphaproteobacteria	GCA_000046685.1_ASM4668v1	Bartonella quintana Toulouse	1142	310	60	114	55	24	22	50	19		0.271454	0.193548	0.367742	0.177419	0.0774194	0.0709677	0.16129	0.0612903
T00180	bhe	Prokaryotes;Bacteria;Alphaproteobacteria;Bartonella	Alphaproteobacteria	GCA_000046705.1_ASM4670v1	Bartonella henselae Houston-1	1488	332	63	125	60	29	21	50	19		0.223118	0.189759	0.376506	0.180723	0.0873494	0.063253	0.150602	0.0572289
T00185	aci	Prokaryotes;Bacteria;Gammaproteobacteria - Others;Acinetobacter	Gammaproteobacteria - Others	GCA_000046845.1_ASM4684v1	Acinetobacter baylyi	3277	555	119	201	106	61	40	57	14		0.169362	0.214414	0.362162	0.190991	0.10991	0.0720721	0.102703	0.0252252
T00209	lpp	Prokaryotes;Bacteria;Gammaproteobacteria - Others;Legionella	Gammaproteobacteria - Others	GCA_000048645.1_ASM4864v1	Legionella pneumophila Paris (serogroup 1)	3166	458	80	163	98	50	30	61	21		0.144662	0.174672	0.355895	0.213974	0.10917	0.0655022	0.133188	0.0458515
T00208	lpf	Prokaryotes;Bacteria;Gammaproteobacteria - Others;Legionella	Gammaproteobacteria - Others	GCA_000048665.1_ASM4866v1	Legionella pneumophila Lens (serogroup 1)	2934	451	78	156	95	50	31	63	15		0.153715	0.172949	0.345898	0.210643	0.110865	0.0687361	0.13969	0.0332594
T00232	erg	Prokaryotes;Bacteria;Alphaproteobacteria;Ehrlichia	Alphaproteobacteria	GCA_000050405.1_ASM5040v1	Ehrlichia ruminantium Gardel	950	232	43	85	41	23	11	42	12		0.244211	0.185345	0.366379	0.176724	0.0991379	0.0474138	0.181034	0.0517241
T00233	erw	Prokaryotes;Bacteria;Alphaproteobacteria;Ehrlichia	Alphaproteobacteria	GCA_000050425.1_ASM5042v1	Ehrlichia ruminantium Welgevonden (France)	958	234	43	84	42	23	12	43	12		0.244259	0.183761	0.358974	0.179487	0.0982906	0.0512821	0.183761	0.0512821
T00304	bmf	Prokaryotes;Bacteria;Alphaproteobacteria;Brucella	Alphaproteobacteria	GCA_000054005.1_ASM5400v1	Brucella abortus 2308	3034	534	108	183	106	60	38	64	28		0.176005	0.202247	0.342697	0.198502	0.11236	0.071161	0.11985	0.0524345
T00347	csa	Prokaryotes;Bacteria;Gammaproteobacteria - Others;Chromohalobacter	Gammaproteobacteria - Others	GCA_000055785.1_ASM5578v1	Chromohalobacter salexigens	3298	610	123	217	129	72	36	63	21		0.184961	0.201639	0.355738	0.211475	0.118033	0.0590164	0.103279	0.0344262
T00354	lip	Prokaryotes;Bacteria;Deltaproteobacteria;Lawsonia	Deltaproteobacteria	GCA_000055945.1_ASM5594v1	Lawsonia intracellularis PHE/MN1-00	1342	279	34	104	57	27	22	50	10		0.207899	0.121864	0.37276	0.204301	0.0967742	0.078853	0.179211	0.0358423
T00364	ldb	Prokaryotes;Bacteria;Firmicutes - Bacilli;Lactobacillus	Firmicutes - Bacilli	GCA_000056065.1_ASM5606v1	Lactobacillus delbrueckii subsp. bulgaricus ATCC 11842	1562	278	23	102	71	15	24	52	11		0.177977	0.0827338	0.366906	0.255396	0.0539568	0.0863309	0.18705	0.0395683
T00384	fal	Prokaryotes;Bacteria;Actinobacteria;Frankia	Actinobacteria	GCA_000058485.1_ASM5848v1	Frankia alni	6711	602	83	247	128	60	34	74	19		0.0897035	0.137874	0.410299	0.212625	0.0996678	0.0564784	0.122924	0.0315615
T00422	lwe	Prokaryotes;Bacteria;Firmicutes - Bacilli;Listeria	Firmicutes - Bacilli	GCA_000060285.1_ASM6028v1	Listeria welshimeri	2774	540	66	232	97	55	50	60	20		0.194665	0.122222	0.42963	0.17963	0.101852	0.0925926	0.111111	0.037037
T00448	gfo	Prokaryotes;Bacteria;Bacteroidetes;Gramella	Bacteroidetes	GCA_000060345.1_ASM6034v1	Gramella forsetii	3584	464	81	171	85	53	36	57	15		0.129464	0.174569	0.368534	0.18319	0.114224	0.0775862	0.122845	0.0323276
T00441	azo	Prokaryotes;Bacteria;Betaproteobacteria;Azoarcus	Betaproteobacteria	GCA_000061505.1_ASM6150v1	Azoarcus olearius BH72	3989	648	134	262	116	59	35	70	21		0.162447	0.20679	0.404321	0.179012	0.0910494	0.0540123	0.108025	0.0324074
T00492	sen	Prokaryotes;Bacteria;Actinobacteria;Saccharopolyspora	Actinobacteria	GCA_000062885.1_ASM6288v1	Saccharopolyspora erythraea	7197	749	137	276	175	81	35	77	17		0.104071	0.182911	0.368491	0.233645	0.108144	0.046729	0.102804	0.0226969
T00526	rci	Prokaryotes;Archaea;Euryarchaeota;Methanocella	Euryarchaeota	GCA_000063445.1_ASM6344v1	Methanocella arvoryzae	3085	417	69	178	55	51	27	50	4		0.13517	0.165468	0.426859	0.131894	0.122302	0.0647482	0.119904	0.00959233
T00529	cmi	Prokaryotes;Bacteria;Actinobacteria;Clavibacter	Actinobacteria	GCA_000063485.1_ASM6348v1	Clavibacter michiganensis subsp. michiganensis	3079	462	61	177	107	50	32	55	15		0.150049	0.132035	0.383117	0.231602	0.108225	0.0692641	0.119048	0.0324675
T00531	ots	Prokaryotes;Bacteria;Alphaproteobacteria;Orientia	Alphaproteobacteria	GCA_000063545.1_ASM6354v1	Orientia tsutsugamushi Boryong	1182	168	23	69	31	7	8	32	7		0.142132	0.136905	0.410714	0.184524	0.0416667	0.047619	0.190476	0.0416667
T00533	cbo	Prokaryotes;Bacteria;Firmicutes - Clostridia;Clostridium	Firmicutes - Clostridia	GCA_000063585.1_ASM6358v1	Clostridium botulinum A ATCC 3502	3592	502	66	217	114	40	32	53	15		0.139755	0.131474	0.432271	0.227092	0.0796813	0.063745	0.105578	0.0298805
T00536	maa	Prokaryotes;Bacteria;Tenericutes;Mycoplasmopsis	Tenericutes	GCA_000063605.1_ASM6360v1	Mycoplasma agalactiae PG2	751	126	10	53	27	4	11	25	8		0.167776	0.0793651	0.420635	0.214286	0.031746	0.0873016	0.198413	0.0634921
T00548	fps	Prokaryotes;Bacteria;Bacteroidetes;Flavobacterium	Bacteroidetes	GCA_000064305.2_ASM6430v2	Flavobacterium psychrophilum JIP02/86	2446	381	69	138	61	43	32	52	17		0.155765	0.181102	0.362205	0.160105	0.112861	0.0839895	0.136483	0.0446194
T00631	gdi	Prokaryotes;Bacteria;Alphaproteobacteria;Gluconacetobacter	Alphaproteobacteria	GCA_000067045.1_ASM6704v1	Gluconacetobacter diazotrophicus PA1 5 (Brazil)	3855	541	126	191	103	56	31	56	26		0.140337	0.232902	0.35305	0.190388	0.103512	0.0573013	0.103512	0.0480591
T00634	scl	Prokaryotes;Bacteria;Deltaproteobacteria;Sorangium	Deltaproteobacteria	GCA_000067165.1_ASM6716v1	Sorangium cellulosum So ce56	9375	893	115	427	179	76	52	79	26		0.0952533	0.128779	0.478163	0.200448	0.0851064	0.0582307	0.0884658	0.0291153
T00637	bpt	Prokaryotes;Bacteria;Betaproteobacteria;Bordetella	Betaproteobacteria	GCA_000067205.1_ASM6720v1	Bordetella petrii	5031	650	167	221	110	76	36	62	33		0.129199	0.256923	0.34	0.169231	0.116923	0.0553846	0.0953846	0.0507692
T00646	ctl	Prokaryotes;Bacteria;Chlamydiae;Chlamydia	Chlamydiae	GCA_000068525.2_ASM6852v2	Chlamydia trachomatis L2b/UCH-1/proctitis	874	197	25	75	42	18	17	29	5		0.2254	0.126904	0.380711	0.213198	0.0913706	0.0862944	0.147208	0.0253807
T00645	ctb	Prokaryotes;Bacteria;Chlamydiae;Chlamydia	Chlamydiae	GCA_000068585.1_ASM6858v1	Chlamydia trachomatis 434/Bu	874	197	25	75	42	18	17	29	5		0.2254	0.126904	0.380711	0.213198	0.0913706	0.0862944	0.147208	0.0253807
T00662	hsl	Prokaryotes;Archaea;Euryarchaeota;Halobacterium	Euryarchaeota	GCA_000069025.1_ASM6902v1	Halobacterium salinarum R1	2704	337	42	130	61	52	21	45	13		0.12463	0.124629	0.385757	0.181009	0.154303	0.0623145	0.133531	0.0385757
T00657	mab	Prokaryotes;Bacteria;Actinobacteria;Mycobacteroides	Actinobacteria	GCA_000069185.1_ASM6918v1	Mycobacteroides abscessus ATCC 19977	4942	568	110	206	112	69	33	64	18		0.114933	0.193662	0.362676	0.197183	0.121479	0.0580986	0.112676	0.0316901
T00660	abm	Prokaryotes;Bacteria;Gammaproteobacteria - Others;Acinetobacter	Gammaproteobacteria - Others	GCA_000069205.1_ASM6920v1	Acinetobacter baumannii SDF	2975	501	97	176	104	59	38	56	11		0.168403	0.193613	0.351297	0.207585	0.117764	0.0758483	0.111776	0.0219561
T00678	cms	Prokaryotes;Bacteria;Actinobacteria;Clavibacter	Actinobacteria	GCA_000069225.1_ASM6922v1	Clavibacter michiganensis subsp. sepedonicus	3120	438	56	173	92	49	30	55	13		0.140385	0.127854	0.394977	0.210046	0.111872	0.0684932	0.125571	0.0296804
T00667	aby	Prokaryotes;Bacteria;Gammaproteobacteria - Others;Acinetobacter	Gammaproteobacteria - Others	GCA_000069245.1_ASM6924v1	Acinetobacter baumannii AYE	3712	586	124	209	119	69	42	57	13		0.157866	0.211604	0.356655	0.203072	0.117747	0.0716724	0.0972696	0.0221843
T00702	cti	Prokaryotes;Bacteria;Betaproteobacteria;Cupriavidus	Betaproteobacteria	GCA_000069785.1_ASM6978v1	Cupriavidus taiwanensis	5897	752	161	282	137	88	41	65	34		0.127522	0.214096	0.375	0.182181	0.117021	0.0545213	0.0864362	0.0452128
T00685	cur	Prokaryotes;Bacteria;Actinobacteria;Corynebacterium	Actinobacteria	GCA_000069945.1_ASM6994v1	Corynebacterium urealyticum DSM 7109	2024	389	59	148	75	47	24	48	13		0.192194	0.151671	0.380463	0.192802	0.120823	0.0616967	0.123393	0.033419
T00753	pmr	Prokaryotes;Bacteria;Gammaproteobacteria - Enterobacteria;Proteus	Gammaproteobacteria - Enterobacteria	GCA_000069965.1_ASM6996v1	Proteus mirabilis HI4320	3662	700	142	263	145	81	48	64	18		0.191152	0.202857	0.375714	0.207143	0.115714	0.0685714	0.0914286	0.0257143
T00695	bav	Prokaryotes;Bacteria;Betaproteobacteria;Bordetella	Betaproteobacteria	GCA_000070465.1_ASM7046v1	Bordetella avium	3382	563	120	203	114	66	28	57	19		0.16647	0.213144	0.360568	0.202487	0.117229	0.0497336	0.101243	0.0337478
T00759	xca	Prokaryotes;Bacteria;Gammaproteobacteria - Others;Xanthomonas	Gammaproteobacteria - Others	GCA_000070605.1_ASM7060v1	Xanthomonas campestris pv. campestris B100	4453	678	120	253	153	71	41	68	26		0.152257	0.176991	0.373156	0.225664	0.10472	0.060472	0.100295	0.0383481
T00718	sml	Prokaryotes;Bacteria;Gammaproteobacteria - Others;Stenotrophomonas	Gammaproteobacteria - Others	GCA_000072485.1_ASM7248v1	Stenotrophomonas maltophilia K279a	4386	639	126	248	127	58	35	67	24		0.145691	0.197183	0.388106	0.198748	0.0907668	0.0547731	0.104851	0.0375587
T00719	wpi	Prokaryotes;Bacteria;Alphaproteobacteria;Wolbachia	Alphaproteobacteria	GCA_000073005.1_ASM7300v1	Wolbachia endosymbiont of Culex quinquefasciatus Pel	1275	223	43	77	38	19	13	46	12		0.174902	0.192825	0.345291	0.170404	0.0852018	0.058296	0.206278	0.0538117
T00954	nmi	Prokaryotes;Bacteria;Betaproteobacteria;Neisseria	Betaproteobacteria	GCA_000083565.1_ASM8356v1	Neisseria meningitidis alpha14 (cnl strain)	1872	442	84	168	75	49	33	54	12		0.236111	0.190045	0.38009	0.169683	0.11086	0.0746606	0.122172	0.0271493
T00997	cdc	Prokaryotes;Bacteria;Firmicutes - Clostridia;Clostridioides	Firmicutes - Clostridia	GCA_000085225.1_ASM8522v1	Clostridioides difficile CD196	3451	587	77	273	116	44	41	62	14		0.170096	0.131175	0.465077	0.197615	0.0749574	0.0698467	0.105622	0.0238501
T01122	mho	Prokaryotes;Bacteria;Tenericutes;Metamycoplasma	Tenericutes	GCA_000085865.1_ASM8586v1	Mycoplasma hominis ATCC 23114	536	112	4	45	28	3	10	24	7		0.208955	0.0357143	0.401786	0.25	0.0267857	0.0892857	0.214286	0.0625
T01160	xal	Prokaryotes;Bacteria;Gammaproteobacteria - Others;Xanthomonas	Gammaproteobacteria - Others	GCA_000087965.1_ASM8796v1	Xanthomonas albilineans	3208	580	102	216	130	57	37	62	20		0.180798	0.175862	0.372414	0.224138	0.0982759	0.0637931	0.106897	0.0344828
T01192	mal	Prokaryotes;Bacteria;Tenericutes;Mycoplasmopsis	Tenericutes	GCA_000089865.1_ASM8986v1	Mycoplasma agalactiae 5632	820	131	10	56	30	4	11	25	8		0.159756	0.0763359	0.427481	0.229008	0.0305344	0.0839695	0.19084	0.0610687
T01209	srm	Prokaryotes;Bacteria;Bacteroidetes;Salinibacter	Bacteroidetes	GCA_000090405.1_ASM9040v2	Salinibacter ruber M8	3257	507	87	198	102	56	35	57	17		0.155665	0.171598	0.390533	0.201183	0.110454	0.0690335	0.112426	0.0335306
T00423	bcc	Prokaryotes;Bacteria;Gammaproteobacteria - Enterobacteria;Buchnera	Gammaproteobacteria - Enterobacteria	GCA_000090965.1_ASM9096v1	Buchnera aphidicola BCc	362	151	27	50	28	15	12	26	5		0.417127	0.178808	0.331126	0.18543	0.0993377	0.0794702	0.172185	0.0331126
T01098	eoj	Prokaryotes;Bacteria;Gammaproteobacteria - Enterobacteria;Escherichia	Gammaproteobacteria - Enterobacteria	GCA_000091005.1_ASM9100v1	Escherichia coli O26:H11 11368 (EHEC)	5519	981	194	348	235	122	67	70	27		0.17775	0.197757	0.35474	0.239551	0.124363	0.0682977	0.0713558	0.0275229
T00029	cpa	Prokaryotes;Bacteria;Chlamydiae;Chlamydia	Chlamydiae	GCA_000091085.2_ASM9108v2	Chlamydia pneumoniae AR39	1116	205	28	83	42	17	15	32	6		0.183692	0.136585	0.404878	0.204878	0.0829268	0.0731707	0.156098	0.0292683
T02155	mox	Prokaryotes;Bacteria;Bacteria incertae sedis;Methylomirabilis	Bacteria incertae sedis	GCA_000091165.1_ASM9116v1	Candidatus Methylomirabilis oxyfera	3072	491	92	209	92	45	24	52	19		0.159831	0.187373	0.425662	0.187373	0.0916497	0.0488798	0.105906	0.0386965
T01187	scb	Prokaryotes;Bacteria;Actinobacteria;Streptomyces	Actinobacteria	GCA_000091305.1_ASM9130v1	Streptomyces scabiei	8746	893	133	345	254	78	42	75	23		0.102104	0.148936	0.386338	0.284434	0.087346	0.0470325	0.0839866	0.0257559
T01206	svo	Prokaryotes;Bacteria;Gammaproteobacteria - Others;Shewanella	Gammaproteobacteria - Others	GCA_000091325.1_ASM9132v1	Shewanella violacea	4346	666	122	255	134	68	54	67	21		0.153244	0.183183	0.382883	0.201201	0.102102	0.0810811	0.100601	0.0315315
T00950	hpb	Prokaryotes;Bacteria;Epsilonproteobacteria;Helicobacter	Epsilonproteobacteria	GCA_000091345.1_ASM9134v1	Helicobacter pylori B38	1384	311	45	115	59	38	20	42	6		0.224711	0.144695	0.369775	0.189711	0.122186	0.0643087	0.135048	0.0192926
T01120	ljf	Prokaryotes;Bacteria;Firmicutes - Bacilli;Lactobacillus	Firmicutes - Bacilli	GCA_000091405.1_ASM9140v1	Lactobacillus johnsonii FI9785	1735	281	23	112	69	17	28	42	10		0.16196	0.0818505	0.398577	0.245552	0.0604982	0.0996441	0.149466	0.0355872
T00812	vsp	Prokaryotes;Bacteria;Gammaproteobacteria - Others;Vibrio	Gammaproteobacteria - Others	GCA_000091465.1_ASM9146v1	Vibrio atlanticus	4431	732	123	293	149	77	49	67	24		0.1652	0.168033	0.400273	0.203552	0.105191	0.0669399	0.0915301	0.0327869
T01197	eam	Prokaryotes;Bacteria;Gammaproteobacteria - Enterobacteria;Erwinia	Gammaproteobacteria - Enterobacteria	GCA_000091565.1_ASM9156v1	Erwinia amylovora CFBP1430	3735	698	123	260	163	76	44	66	23		0.186881	0.176218	0.372493	0.233524	0.108883	0.0630372	0.0945559	0.0329513
T00003	mja	Prokaryotes;Archaea;Euryarchaeota;Methanocaldococcus	Euryarchaeota	GCA_000091665.1_ASM9166v1	Methanocaldococcus jannaschii	1770	327	46	123	52	45	26	49	6		0.184746	0.140673	0.376147	0.159021	0.137615	0.0795107	0.149847	0.0183486
T01252	pfr	Prokaryotes;Bacteria;Actinobacteria;Propionibacterium	Actinobacteria	GCA_000091725.1_ASM9172v1	Propionibacterium freudenreichii subsp. shermanii CIRM-BIA1	2375	409	63	161	70	48	28	51	9		0.172211	0.154034	0.393643	0.171149	0.117359	0.0684597	0.124694	0.0220049
T01222	lcr	Prokaryotes;Bacteria;Firmicutes - Bacilli;Lactobacillus	Firmicutes - Bacilli	GCA_000091765.1_ASM9176v1	Lactobacillus crispatus	2024	313	25	135	76	20	32	42	8		0.154644	0.0798722	0.43131	0.242812	0.0638978	0.102236	0.134185	0.0255591
T01183	llo	Prokaryotes;Bacteria;Gammaproteobacteria - Others;Legionella	Gammaproteobacteria - Others	GCA_000091785.1_ASM9178v1	Legionella longbeachae	3470	484	74	176	108	54	27	63	14		0.139481	0.152893	0.363636	0.22314	0.11157	0.0557851	0.130165	0.0289256
T00936	ssi	Prokaryotes;Bacteria;Firmicutes - Bacilli;Streptococcus	Firmicutes - Bacilli	GCA_000091905.1_ASM9190v1	Streptococcus suis P1/7 (serotype 2)	1825	384	42	158	80	34	31	53	10		0.210411	0.109375	0.411458	0.208333	0.0885417	0.0807292	0.138021	0.0260417
T01191	hms	Prokaryotes;Bacteria;Epsilonproteobacteria;Helicobacter	Epsilonproteobacteria	GCA_000091985.1_ASM9198v1	Helicobacter mustelae	1400	311	45	112	56	41	22	45	8		0.222143	0.144695	0.360129	0.180064	0.131833	0.0707395	0.144695	0.0257235
T00070	atu	Prokaryotes;Bacteria;Alphaproteobacteria;Agrobacterium	Alphaproteobacteria	GCA_000092025.1_ASM9202v1	Agrobacterium fabrum	5355	690	135	238	149	74	39	73	38		0.128852	0.195652	0.344928	0.215942	0.107246	0.0565217	0.105797	0.0550725
T00317	ret	Prokaryotes;Bacteria;Alphaproteobacteria;Rhizobium	Alphaproteobacteria	GCA_000092045.1_ASM9204v1	Rhizobium etli CFN 42	5963	745	151	251	167	80	41	77	47		0.124937	0.202685	0.336913	0.224161	0.107383	0.0550336	0.103356	0.0630872
T01225	plm	Prokaryotes;Bacteria;Planctomycetes;Planctopirus	Planctomycetes	GCA_000092105.1_ASM9210v1	Planctopirus limnophila	4258	508	88	198	97	54	35	55	24		0.119305	0.173228	0.389764	0.190945	0.106299	0.0688976	0.108268	0.0472441
T01246	msv	Prokaryotes;Bacteria;Deinococcus-Thermus;Meiothermus	Deinococcus-Thermus	GCA_000092125.1_ASM9212v1	Meiothermus silvanus	3505	487	85	177	95	59	32	62	23		0.138944	0.174538	0.36345	0.195072	0.12115	0.0657084	0.12731	0.0472279
T01239	btb	Prokaryotes;Bacteria;Firmicutes - Bacilli;Bacillus	Firmicutes - Bacilli	GCA_000092165.1_ASM9216v1	Bacillus thuringiensis BMB171	5349	768	135	293	177	68	47	74	26		0.143578	0.175781	0.38151	0.230469	0.0885417	0.0611979	0.0963542	0.0338542
T01244	dak	Prokaryotes;Bacteria;Deltaproteobacteria;Desulfurivibrio	Deltaproteobacteria	GCA_000092205.1_ASM9220v1	Desulfurivibrio alkaliphilus	2620	488	68	212	88	44	40	59	14		0.18626	0.139344	0.434426	0.180328	0.0901639	0.0819672	0.120902	0.0286885
T01228	tpr	Prokaryotes;Bacteria;Actinobacteria;Tsukamurella	Actinobacteria	GCA_000092225.1_ASM9222v1	Tsukamurella paurometabola	4242	544	85	220	101	66	31	64	14		0.128241	0.15625	0.404412	0.185662	0.121324	0.0569853	0.117647	0.0257353
T01235	ant	Prokaryotes;Bacteria;Epsilonproteobacteria;Arcobacter	Epsilonproteobacteria	GCA_000092245.1_ASM9224v1	Arcobacter nitrofigilis	3126	495	71	212	77	62	31	56	10		0.158349	0.143434	0.428283	0.155556	0.125253	0.0626263	0.113131	0.020202
T01221	cse	Prokaryotes;Bacteria;Alphaproteobacteria;Caulobacter	Alphaproteobacteria	GCA_000092285.1_ASM9228v1	Caulobacter segnis	4139	597	114	222	130	56	34	63	26		0.144238	0.190955	0.371859	0.217755	0.0938023	0.0569514	0.105528	0.0435511
T01234	mif	Prokaryotes;Archaea;Euryarchaeota;Methanocaldococcus	Euryarchaeota	GCA_000092305.1_ASM9230v1	Methanocaldococcus infernus	1441	301	47	111	46	41	21	46	6		0.208883	0.156146	0.368771	0.152824	0.136213	0.0697674	0.152824	0.0199336
T01240	bll	Prokaryotes;Bacteria;Actinobacteria;Bifidobacterium	Actinobacteria	GCA_000092325.1_ASM9232v1	Bifidobacterium longum subsp. longum JDM301	1959	356	45	134	82	37	27	46	8		0.181725	0.126404	0.376404	0.230337	0.103933	0.0758427	0.129213	0.0224719
T01865	cbm	Prokaryotes;Bacteria;Firmicutes - Clostridia;Clostridium	Firmicutes - Clostridia	GCA_000092345.1_ASM9234v1	Clostridium botulinum F 230613	3527	478	62	211	104	37	30	52	15		0.135526	0.129707	0.441423	0.217573	0.0774059	0.0627615	0.108787	0.0313808
T01242	ahe	Prokaryotes;Bacteria;Actinobacteria;Arcanobacterium	Actinobacteria	GCA_000092365.1_ASM9236v1	Arcanobacterium haemolyticum	1731	306	38	128	62	28	23	42	11		0.176776	0.124183	0.418301	0.202614	0.0915033	0.0751634	0.137255	0.0359477
T01678	sbh	Prokaryotes;Bacteria;Actinobacteria;Streptomyces	Actinobacteria	GCA_000092385.1_ASM9238v1	Streptomyces bingchenggensis	10022	965	143	384	258	86	47	75	22		0.0962882	0.148187	0.397927	0.267358	0.0891192	0.0487047	0.0777202	0.0227979
T01254	tra	Prokaryotes;Bacteria;Deinococcus-Thermus;Truepera	Deinococcus-Thermus	GCA_000092425.1_ASM9242v1	Truepera radiovictrix	2945	462	79	167	86	59	33	57	22		0.156876	0.170996	0.361472	0.186147	0.127706	0.0714286	0.123377	0.047619
T01245	gct	Prokaryotes;Bacteria;Firmicutes - Bacilli;Geobacillus	Firmicutes - Bacilli	GCA_000092445.1_ASM9244v1	Geobacillus sp. C56-T3	3315	638	114	250	128	66	39	66	24		0.192459	0.178683	0.39185	0.200627	0.103448	0.0611285	0.103448	0.0376176
T01249	shc	Prokaryotes;Archaea;Crenarchaeota;Staphylothermus	Crenarchaeota	GCA_000092465.1_ASM9246v1	Staphylothermus hellenicus	1599	195	15	80	43	18	14	33	3		0.121951	0.0769231	0.410256	0.220513	0.0923077	0.0717949	0.169231	0.0153846
T01900	ctd	Prokaryotes;Bacteria;Chlamydiae;Chlamydia	Chlamydiae	GCA_000092485.1_ASM9248v1	Chlamydia trachomatis D-EC	878	196	25	76	41	19	16	29	5		0.223235	0.127551	0.387755	0.209184	0.0969388	0.0816327	0.147959	0.0255102
T01233	lki	Prokaryotes;Bacteria;Firmicutes - Bacilli;Leuconostoc	Firmicutes - Bacilli	GCA_000092505.1_ASM9250v1	Leuconostoc kimchii	2130	379	42	156	73	31	32	56	13		0.177934	0.110818	0.411609	0.192612	0.0817942	0.0844327	0.147757	0.0343008
T00274	ssn	Prokaryotes;Bacteria;Gammaproteobacteria - Enterobacteria;Shigella	Gammaproteobacteria - Enterobacteria	GCA_000092525.1_ASM9252v1	Shigella sonnei Ss046	4475	894	175	332	201	110	62	68	26		0.199777	0.195749	0.371365	0.224832	0.123043	0.0693512	0.0760626	0.0290828
T00532	lpc	Prokaryotes;Bacteria;Gammaproteobacteria - Others;Legionella	Gammaproteobacteria - Others	GCA_000092545.1_ASM9254v1	Legionella pneumophila Corby	3204	461	79	168	97	50	31	61	20		0.143883	0.171367	0.364425	0.210412	0.10846	0.0672451	0.132321	0.0433839
T00098	lil	Prokaryotes;Bacteria;Spirochaetes;Leptospira	Spirochaetes	GCA_000092565.1_ASM9256v1	Leptospira interrogans serovar Lai 56601	3706	483	72	184	97	59	28	57	12		0.130329	0.149068	0.380952	0.200828	0.122153	0.057971	0.118012	0.0248447
T00131	mga	Prokaryotes;Bacteria;Tenericutes;Mycoplasma	Tenericutes	GCA_000092585.1_ASM9258v1	Mycoplasma gallisepticum R(low)	763	132	13	51	32	4	11	24	8		0.173001	0.0984848	0.386364	0.242424	0.030303	0.0833333	0.181818	0.0606061
T01227	tin	Prokaryotes;Bacteria;Betaproteobacteria;Thiomonas	Betaproteobacteria	GCA_000092605.1_ASM9260v1	Thiomonas intermedia	3172	526	96	199	98	60	38	62	20		0.165826	0.18251	0.378327	0.186312	0.114068	0.0722433	0.117871	0.0380228
T01232	lpa	Prokaryotes;Bacteria;Gammaproteobacteria - Others;Legionella	Gammaproteobacteria - Others	GCA_000092625.1_ASM9262v1	Legionella pneumophila 2300/99 Alcoy (serogroup 1)	3191	462	79	168	98	50	31	61	20		0.144782	0.170996	0.363636	0.212121	0.108225	0.0670996	0.132035	0.04329
T01236	tbi	Prokaryotes;Bacteria;Actinobacteria;Thermobispora	Actinobacteria	GCA_000092645.1_ASM9264v1	Thermobispora bispora	3546	570	91	210	129	62	33	69	20		0.160745	0.159649	0.368421	0.226316	0.108772	0.0578947	0.121053	0.0350877
T01903	ctk	Prokaryotes;Bacteria;Chlamydiae;Chlamydia	Chlamydiae	GCA_000092665.1_ASM9266v1	Chlamydia trachomatis E/150	927	197	25	75	41	19	17	29	5		0.212513	0.126904	0.380711	0.208122	0.0964467	0.0862944	0.147208	0.0253807
T01907	ctw	Prokaryotes;Bacteria;Chlamydiae;Chlamydia	Chlamydiae	GCA_000092685.1_ASM9268v1	Chlamydia trachomatis G/9768	920	197	25	76	42	19	16	29	5		0.21413	0.126904	0.385787	0.213198	0.0964467	0.0812183	0.147208	0.0253807
T01905	ctq	Prokaryotes;Bacteria;Chlamydiae;Chlamydia	Chlamydiae	GCA_000092705.1_ASM9270v1	Chlamydia trachomatis G/11222	927	196	25	75	42	19	16	29	5		0.211435	0.127551	0.382653	0.214286	0.0969388	0.0816327	0.147959	0.0255102
T01904	ctn	Prokaryotes;Bacteria;Chlamydiae;Chlamydia	Chlamydiae	GCA_000092725.1_ASM9272v1	Chlamydia trachomatis G/11074	919	197	25	76	42	19	16	29	5		0.214363	0.126904	0.385787	0.213198	0.0964467	0.0812183	0.147208	0.0253807
T01902	ctg	Prokaryotes;Bacteria;Chlamydiae;Chlamydia	Chlamydiae	GCA_000092745.1_ASM9274v1	Chlamydia trachomatis E/11023	926	197	25	75	41	19	17	29	5		0.212743	0.126904	0.380711	0.208122	0.0964467	0.0862944	0.147208	0.0253807
T01843	blv	Prokaryotes;Bacteria;Actinobacteria;Bifidobacterium	Actinobacteria	GCA_000092765.1_ASM9276v1	Bifidobacterium animalis subsp. lactis V9	1572	318	46	121	62	30	26	47	9		0.20229	0.144654	0.380503	0.194969	0.0943396	0.081761	0.147799	0.0283019
T01255	wch	Prokaryotes;Bacteria;Chlamydiae;Waddlia	Chlamydiae	GCA_000092785.1_ASM9278v1	Waddlia chondrophila	1956	320	55	102	77	30	26	45	14		0.163599	0.171875	0.31875	0.240625	0.09375	0.08125	0.140625	0.04375
T01906	ctv	Prokaryotes;Bacteria;Chlamydiae;Chlamydia	Chlamydiae	GCA_000092805.1_ASM9280v1	Chlamydia trachomatis G/9301	921	197	25	76	42	19	16	29	5		0.213898	0.126904	0.385787	0.213198	0.0964467	0.0812183	0.147208	0.0253807
T01238	srt	Prokaryotes;Bacteria;Actinobacteria;Segniliparus	Actinobacteria	GCA_000092825.1_ASM9282v1	Segniliparus rotundus	3006	439	74	165	82	54	25	55	10		0.146041	0.168565	0.375854	0.186788	0.123007	0.0569476	0.125285	0.022779
T01229	brm	Prokaryotes;Bacteria;Spirochaetes;Brachyspira	Spirochaetes	GCA_000092845.1_ASM9284v1	Brachyspira murdochii	2809	389	47	164	75	43	29	49	12		0.138483	0.120823	0.421594	0.192802	0.11054	0.0745501	0.125964	0.0308483
T01230	cfl	Prokaryotes;Bacteria;Actinobacteria;Cellulomonas	Actinobacteria	GCA_000092865.1_ASM9286v1	Cellulomonas flavigena	3678	537	85	207	117	58	34	56	14		0.146003	0.158287	0.385475	0.217877	0.108007	0.0633147	0.104283	0.0260708
T01217	bge	Prokaryotes;Bacteria;Betaproteobacteria;Paraburkholderia	Betaproteobacteria	GCA_000092885.1_ASM9288v1	Paraburkholderia atlantica CCGE1002	6889	863	197	316	169	96	46	69	41		0.125272	0.228273	0.366165	0.195829	0.11124	0.0533024	0.0799537	0.0475087
T01220	bts	Prokaryotes;Bacteria;Firmicutes - Bacilli;Kyrpidia	Firmicutes - Bacilli	GCA_000092905.1_ASM9290v1	Kyrpidia tusciae	3150	505	98	188	103	52	23	67	20		0.160317	0.194059	0.372277	0.20396	0.10297	0.0455446	0.132673	0.039604
T01258	sno	Prokaryotes;Bacteria;Alphaproteobacteria;Starkeya	Alphaproteobacteria	GCA_000092925.1_ASM9292v1	Starkeya novella	4431	644	140	217	136	70	33	67	35		0.14534	0.217391	0.336957	0.21118	0.108696	0.0512422	0.104037	0.0543478
T01226	tjr	Prokaryotes;Bacteria;Firmicutes - Clostridia;Thermincola	Firmicutes - Clostridia	GCA_000092945.1_ASM9294v1	Thermincola potens	2949	462	67	202	93	45	26	62	11		0.156663	0.145022	0.437229	0.201299	0.0974026	0.0562771	0.134199	0.0238095
T01250	tmt	Prokaryotes;Bacteria;Firmicutes - Clostridia;Thermoanaerobacter	Firmicutes - Clostridia	GCA_000092965.1_ASM9296v1	Thermoanaerobacter mathranii	2159	462	56	197	110	43	38	53	12		0.213988	0.121212	0.426407	0.238095	0.0930736	0.0822511	0.114719	0.025974
T01248	nda	Prokaryotes;Bacteria;Actinobacteria;Nocardiopsis	Actinobacteria	GCA_000092985.1_ASM9298v1	Nocardiopsis dassonvillei	5497	646	100	250	145	68	37	67	19		0.117519	0.154799	0.386997	0.224458	0.105263	0.0572755	0.103715	0.0294118
T01901	ctf	Prokaryotes;Bacteria;Chlamydiae;Chlamydia	Chlamydiae	GCA_000093005.1_ASM9300v1	Chlamydia trachomatis D-LC	878	196	25	76	41	19	16	29	5		0.223235	0.127551	0.387755	0.209184	0.0969388	0.0816327	0.147959	0.0255102
T01247	meh	Prokaryotes;Bacteria;Betaproteobacteria;Methylotenera	Betaproteobacteria	GCA_000093025.1_ASM9302v1	Methylotenera versatilis	2764	548	99	202	99	64	40	64	26		0.198263	0.180657	0.368613	0.180657	0.116788	0.0729927	0.116788	0.0474453
T01218	rip	Prokaryotes;Bacteria;Gammaproteobacteria - Enterobacteria;Riesia	Gammaproteobacteria - Enterobacteria	GCA_000093065.1_ASM9306v1	Candidatus Riesia pediculicola	556	209	26	88	33	17	14	42	5		0.375899	0.124402	0.421053	0.157895	0.0813397	0.0669856	0.200957	0.0239234
T01243	bse	Prokaryotes;Bacteria;Firmicutes - Bacilli;Salisediminibacterium	Firmicutes - Bacilli	GCA_000093085.1_ASM9308v1	Bacillus selenitireducens	3255	579	98	230	116	60	38	59	17		0.17788	0.169257	0.397237	0.200345	0.103627	0.0656304	0.1019	0.029361
T01157	lmn	Prokaryotes;Bacteria;Firmicutes - Bacilli;Listeria	Firmicutes - Bacilli	GCA_000093125.2_ASM9312v2	Listeria monocytogenes 08-5578 (serotype 1/2a)	3088	571	72	247	99	57	56	59	19		0.184909	0.126095	0.432574	0.17338	0.0998249	0.0980736	0.103327	0.033275
T01109	ctt	Prokaryotes;Bacteria;Betaproteobacteria;Comamonas	Betaproteobacteria	GCA_000093145.2_ASM9314v2	Comamonas thiooxydans	4802	646	140	240	122	64	40	65	28		0.134527	0.216718	0.371517	0.188854	0.0990712	0.0619195	0.100619	0.0433437
T00996	bpi	Prokaryotes;Bacteria;Bacteroidetes;Blattabacterium	Bacteroidetes	GCA_000093165.1_ASM9316v1	Blattabacterium sp. BPLAN (Periplaneta americana)	582	223	36	75	36	29	15	42	7		0.383162	0.161435	0.336323	0.161435	0.130045	0.0672646	0.188341	0.0313901
T01899	hpv	Prokaryotes;Bacteria;Epsilonproteobacteria;Helicobacter	Epsilonproteobacteria	GCA_000093185.1_ASM9318v1	Helicobacter pylori v225d	1550	315	45	119	60	38	21	41	7		0.203226	0.142857	0.377778	0.190476	0.120635	0.0666667	0.130159	0.0222222
T01266	nwa	Prokaryotes;Bacteria;Gammaproteobacteria - Others;Nitrosococcus	Gammaproteobacteria - Others	GCA_000143085.1_ASM14308v1	Nitrosococcus watsonii	2908	542	103	209	105	54	34	61	25		0.186382	0.190037	0.385609	0.193727	0.099631	0.0627306	0.112546	0.0461255
T01265	hdn	Prokaryotes;Bacteria;Alphaproteobacteria;Hyphomicrobium	Alphaproteobacteria	GCA_000143145.1_ASM14314v1	Hyphomicrobium denitrificans ATCC 51888	3512	558	121	201	93	61	32	69	22		0.158884	0.216846	0.360215	0.166667	0.109319	0.0573477	0.123656	0.0394265
T01264	dly	Prokaryotes;Bacteria;Chloroflexi;Dehalogenimonas	Chloroflexi	GCA_000143165.1_ASM14316v1	Dehalogenimonas lykanthroporepellens	1659	339	45	144	59	41	24	49	9		0.20434	0.132743	0.424779	0.174041	0.120944	0.0707965	0.144543	0.0265487
T02131	lln	Prokaryotes;Bacteria;Firmicutes - Bacilli;Lactococcus	Firmicutes - Bacilli	GCA_000143205.1_ASM14320v1	Lactococcus lactis subsp. cremoris NZ9000	2510	405	51	165	77	38	32	55	12		0.161355	0.125926	0.407407	0.190123	0.0938272	0.0790123	0.135802	0.0296296
T01268	hse	Prokaryotes;Bacteria;Betaproteobacteria;Herbaspirillum	Betaproteobacteria	GCA_000143225.1_ASM14322v1	Herbaspirillum seropedicae SmR1	4735	691	140	262	139	70	35	68	32		0.145935	0.202605	0.379161	0.201158	0.101302	0.0506512	0.0984081	0.0463097
T01962	lsi	Prokaryotes;Bacteria;Firmicutes - Bacilli;Ligilactobacillus	Firmicutes - Bacilli	GCA_000143435.1_ASM14343v1	Lactobacillus salivarius CECT 5713	1552	321	33	131	62	19	34	53	11		0.20683	0.102804	0.4081	0.193146	0.05919	0.105919	0.165109	0.0342679
T01279	bal	Prokaryotes;Bacteria;Firmicutes - Bacilli;Bacillus	Firmicutes - Bacilli	GCA_000143605.1_ASM14360v1	Bacillus cereus biovar anthracis CI	5558	775	138	299	165	71	50	75	25		0.139439	0.178065	0.385806	0.212903	0.0916129	0.0645161	0.0967742	0.0322581
T01276	clj	Prokaryotes;Bacteria;Firmicutes - Clostridia;Clostridium	Firmicutes - Clostridia	GCA_000143685.1_ASM14368v1	Clostridium ljungdahlii	4184	582	90	242	114	59	44	60	11		0.139101	0.154639	0.415808	0.195876	0.101375	0.0756014	0.103093	0.0189003
T01277	cpu	Prokaryotes;Bacteria;Actinobacteria;Corynebacterium	Actinobacteria	GCA_000143705.2_ASM14370v2	Corynebacterium pseudotuberculosis FRC41	2014	402	60	151	72	49	29	56	11		0.199603	0.149254	0.375622	0.179104	0.121891	0.0721393	0.139303	0.0273632
T01278	bpo	Prokaryotes;Bacteria;Spirochaetes;Brachyspira	Spirochaetes	GCA_000143725.1_ASM14372v1	Brachyspira pilosicoli 95/1000	2301	359	46	153	74	31	25	46	12		0.156019	0.128134	0.426184	0.206128	0.086351	0.0696379	0.128134	0.0334262
T01285	ols	Prokaryotes;Bacteria;Actinobacteria;Olsenella	Actinobacteria	GCA_000143845.1_ASM14384v1	Olsenella uli	1739	324	29	146	59	27	27	49	5		0.186314	0.0895062	0.450617	0.182099	0.0833333	0.0833333	0.151235	0.0154321
T02595	mmym	Prokaryotes;Bacteria;Tenericutes;Mycoplasma	Tenericutes	GCA_000143865.1_ASM14386v1	Mycoplasma mycoides subsp. mycoides SC Gladysdale	1095	168	12	79	34	8	14	27	8		0.153425	0.0714286	0.470238	0.202381	0.047619	0.0833333	0.160714	0.047619
T02216	gor	Prokaryotes;Bacteria;Actinobacteria;Gordonia	Actinobacteria	GCA_000143885.2_ASM14388v2	Gordonia sp. KTR9	5175	573	98	222	102	72	32	72	17		0.110725	0.17103	0.387435	0.17801	0.125654	0.0558464	0.125654	0.0296684
T01926	mpj	Prokaryotes;Bacteria;Tenericutes;Mycoplasma	Tenericutes	GCA_000143945.1_ASM14394v1	Mycoplasma pneumoniae FH	629	136	13	56	28	6	15	21	5		0.216216	0.0955882	0.411765	0.205882	0.0441176	0.110294	0.154412	0.0367647
T01284	dbr	Prokaryotes;Bacteria;Deltaproteobacteria;Desulfarculus	Deltaproteobacteria	GCA_000143965.1_ASM14396v1	Desulfarculus baarsii	3277	518	70	232	96	46	30	67	10		0.158071	0.135135	0.447876	0.185328	0.0888031	0.0579151	0.129344	0.019305
T01287	ssm	Prokaryotes;Bacteria;Spirochaetes;Sediminispirochaeta	Spirochaetes	GCA_000143985.1_ASM14398v1	Sediminispirochaeta smaragdinae	4219	589	74	241	129	69	37	52	13		0.139607	0.125637	0.409168	0.219015	0.117148	0.0628183	0.0882852	0.0220713
T01286	pmz	Prokaryotes;Bacteria;Bacteroidetes;Prevotella	Bacteroidetes	GCA_000144405.1_ASM14440v1	Prevotella melaninogenica	2296	350	47	123	84	33	28	49	9		0.152439	0.134286	0.351429	0.24	0.0942857	0.08	0.14	0.0257143
T01291	bsb	Prokaryotes;Bacteria;Alphaproteobacteria;Brevundimonas	Alphaproteobacteria	GCA_000144605.1_ASM14460v1	Brevundimonas subvibrioides	3327	510	96	198	88	49	35	61	19		0.153291	0.188235	0.388235	0.172549	0.0960784	0.0686275	0.119608	0.0372549
T01288	csh	Prokaryotes;Bacteria;Firmicutes - Clostridia;Lacrimispora	Firmicutes - Clostridia	GCA_000144625.1_ASM14462v1	Clostridium saccharolyticum WM1	4154	574	61	241	135	53	47	59	17		0.13818	0.106272	0.419861	0.235192	0.0923345	0.0818815	0.102787	0.0296167
T01289	toc	Prokaryotes;Bacteria;Firmicutes - Clostridia;Thermosediminibacter	Firmicutes - Clostridia	GCA_000144645.1_ASM14464v1	Thermosediminibacter oceani	2197	388	59	156	85	36	26	53	17		0.176604	0.152062	0.402062	0.219072	0.0927835	0.0670103	0.136598	0.0438144
T01877	cpq	Prokaryotes;Bacteria;Actinobacteria;Corynebacterium	Actinobacteria	GCA_000144675.2_ASM14467v2	Corynebacterium pseudotuberculosis C231	2004	402	60	152	71	49	29	56	11		0.200599	0.149254	0.378109	0.176617	0.121891	0.0721393	0.139303	0.0273632
T01290	aar	Prokaryotes;Bacteria;Firmicutes - Clostridia;Acetohalobium	Firmicutes - Clostridia	GCA_000144695.1_ASM14469v1	Acetohalobium arabaticum	2282	433	64	181	83	42	28	63	6		0.189746	0.147806	0.418014	0.191686	0.0969977	0.0646651	0.145497	0.0138568
T01283	asc	Prokaryotes;Archaea;Crenarchaeota;Acidilobus	Crenarchaeota	GCA_000144915.1_ASM14491v1	Acidilobus saccharovorans	1499	209	26	80	44	22	14	30	3		0.139426	0.124402	0.382775	0.210526	0.105263	0.0669856	0.143541	0.0143541
T01876	cpk	Prokaryotes;Bacteria;Actinobacteria;Corynebacterium	Actinobacteria	GCA_000144935.3_ASM14493v3	Corynebacterium pseudotuberculosis 1002	2011	402	61	152	70	49	29	56	11		0.199901	0.151741	0.378109	0.174129	0.121891	0.0721393	0.139303	0.0273632
T01870	suj	Prokaryotes;Bacteria;Firmicutes - Bacilli;Staphylococcus	Firmicutes - Bacilli	GCA_000144955.1_ASM14495v1	Staphylococcus aureus subsp. aureus JKD6159 (CA-MRSA)	2577	513	85	197	102	52	37	55	13		0.199069	0.165692	0.384016	0.19883	0.101365	0.0721248	0.107212	0.0253411
T01292	bpb	Prokaryotes;Bacteria;Firmicutes - Clostridia;Butyrivibrio	Firmicutes - Clostridia	GCA_000145035.1_ASM14503v1	Butyrivibrio proteoclasticus	3811	474	34	180	130	38	41	64	14		0.124377	0.07173	0.379747	0.274262	0.0801688	0.0864979	0.135021	0.0295359
T01293	cob	Prokaryotes;Bacteria;Firmicutes - Clostridia;Caldicellulosiruptor	Firmicutes - Clostridia	GCA_000145215.1_ASM14521v1	Caldicellulosiruptor obsidiansis	2188	400	42	171	90	38	32	52	8		0.182815	0.105	0.4275	0.225	0.095	0.08	0.13	0.02
T01296	mau	Prokaryotes;Bacteria;Actinobacteria;Micromonospora	Actinobacteria	GCA_000145235.1_ASM14523v1	Micromonospora aurantiaca	6222	688	101	256	168	64	40	80	17		0.110575	0.146802	0.372093	0.244186	0.0930233	0.0581395	0.116279	0.0247093
T01295	gca	Prokaryotes;Bacteria;Betaproteobacteria;Gallionella	Betaproteobacteria	GCA_000145255.1_ASM14525v1	Gallionella capsiferriformans	2894	544	85	240	103	54	30	56	21		0.187975	0.15625	0.441176	0.189338	0.0992647	0.0551471	0.102941	0.0386029
T01294	ccb	Prokaryotes;Bacteria;Firmicutes - Clostridia;Clostridium	Firmicutes - Clostridia	GCA_000145275.1_ASM14527v1	Clostridium cellulovorans	4254	628	63	257	160	53	54	67	11		0.147626	0.100318	0.409236	0.254777	0.0843949	0.0859873	0.106688	0.0175159
T01297	mmg	Prokaryotes;Archaea;Euryarchaeota;Methanothermobacter	Euryarchaeota	GCA_000145295.1_ASM14529v1	Methanothermobacter marburgensis	1757	342	61	129	50	43	23	49	5		0.19465	0.178363	0.377193	0.146199	0.125731	0.0672515	0.143275	0.0146199
T01886	suk	Prokaryotes;Bacteria;Firmicutes - Bacilli;Staphylococcus	Firmicutes - Bacilli	GCA_000145595.1_ASM14559v1	Staphylococcus aureus subsp. aureus JKD6008 (MRSA/VISA)	2680	518	88	197	108	53	35	54	15		0.193284	0.169884	0.380309	0.208494	0.102317	0.0675676	0.104247	0.0289575
T01301	mhr	Prokaryotes;Bacteria;Tenericutes;Mesomycoplasma	Tenericutes	GCA_000145705.1_ASM14570v1	Mesomycoplasma hyorhinis HUB-1	658	118	12	44	24	4	11	24	7		0.179331	0.101695	0.372881	0.20339	0.0338983	0.0932203	0.20339	0.059322
T01307	iag	Prokaryotes;Archaea;Crenarchaeota;Ignisphaera	Crenarchaeota	GCA_000145985.1_ASM14598v1	Ignisphaera aggregans	1930	235	23	86	48	37	16	36	4		0.121762	0.0978723	0.365957	0.204255	0.157447	0.0680851	0.153191	0.0170213
T00755	rsd	Prokaryotes;Bacteria;Elusimicrobia;Endomicrobium	Elusimicrobia	GCA_000146025.1_ASM14602v1	Candidatus Endomicrobium trichonymphae Rs-D17	768	261	32	103	41	33	20	43	6		0.339844	0.122605	0.394636	0.157088	0.126437	0.0766284	0.164751	0.0229885
T04769	caci	Prokaryotes;Bacteria;Other FCB group;Cloacimonas	Other FCB group	GCA_000146065.1_ASM14606v1	Candidatus Cloacimonas acidaminovorans	1815	282	30	116	60	19	22	47	5		0.155372	0.106383	0.411348	0.212766	0.0673759	0.0780142	0.166667	0.0177305
T00908	eel	Prokaryotes;Bacteria;Firmicutes - Clostridia;Lachnospira	Firmicutes - Clostridia	GCA_000146185.1_ASM14618v1	Eubacterium eligens	2765	426	40	179	90	38	40	54	15		0.154069	0.0938967	0.420188	0.211268	0.0892019	0.0938967	0.126761	0.0352113
T00993	aat	Prokaryotes;Bacteria;Gammaproteobacteria - Others;Aggregatibacter	Gammaproteobacteria - Others	GCA_000146265.4_ASM14626v4	Aggregatibacter actinomycetemcomitans D11S-1	2041	477	72	182	95	55	40	53	9		0.233709	0.150943	0.381551	0.199161	0.115304	0.0838574	0.111111	0.0188679
T02091	etd	Prokaryotes;Bacteria;Gammaproteobacteria - Enterobacteria;Edwardsiella	Gammaproteobacteria - Enterobacteria	GCA_000146305.1_ASM14630v1	Edwardsiella tarda FL6-60	3256	731	121	280	155	90	50	70	15		0.224509	0.165527	0.383037	0.212038	0.123119	0.0683995	0.0957592	0.0205198
T02105	fsc	Prokaryotes;Bacteria;Fibrobacteres;Fibrobacter	Fibrobacteres	GCA_000146505.1_ASM14650v1	Fibrobacter succinogenes	2871	385	38	141	105	34	32	51	7		0.1341	0.0987013	0.366234	0.272727	0.0883117	0.0831169	0.132468	0.0181818
T01302	bss	Prokaryotes;Bacteria;Firmicutes - Bacilli;Bacillus	Firmicutes - Bacilli	GCA_000146565.1_ASM14656v1	Bacillus subtilis subsp. spizizenii W23	4063	730	134	281	152	72	47	68	19		0.17967	0.183562	0.384932	0.208219	0.0986301	0.0643836	0.0931507	0.0260274
T01319	ppy	Prokaryotes;Bacteria;Firmicutes - Bacilli;Paenibacillus	Firmicutes - Bacilli	GCA_000146875.2_ASM14687v2	Paenibacillus polymyxa E681	4769	709	103	296	157	65	48	65	18		0.148668	0.145275	0.417489	0.221439	0.0916784	0.067701	0.0916784	0.0253879
T01309	snp	Prokaryotes;Bacteria;Firmicutes - Bacilli;Streptococcus	Firmicutes - Bacilli	GCA_000146975.1_ASM14697v1	Streptococcus pneumoniae AP200 (serotype 11A)	2216	409	46	173	81	36	37	50	12		0.184567	0.112469	0.422983	0.198044	0.0880196	0.0904645	0.122249	0.0293399
T01303	sum	Prokaryotes;Bacteria;Bacteroidetes;Sulcia	Bacteroidetes	GCA_000147035.1_ASM14703v1	Candidatus Sulcia muelleri CARI	246	89	15	29	10	13	4	21	6		0.361789	0.168539	0.325843	0.11236	0.146067	0.0449438	0.235955	0.0674157
T01305	ddd	Prokaryotes;Bacteria;Gammaproteobacteria - Enterobacteria;Dickeya	Gammaproteobacteria - Enterobacteria	GCA_000147055.1_ASM14705v1	Dickeya dadantii 3937	4549	801	153	290	174	104	56	61	20		0.176083	0.191011	0.362047	0.217228	0.129838	0.0699126	0.0761548	0.0249688
T01315	sta	Prokaryotes;Bacteria;Spirochaetes;Spirochaeta	Spirochaetes	GCA_000147075.1_ASM14707v1	Spirochaeta thermophila DSM 6192	2203	402	48	160	86	43	30	54	6		0.182478	0.119403	0.39801	0.21393	0.106965	0.0746269	0.134328	0.0149254
T01308	snb	Prokaryotes;Bacteria;Firmicutes - Bacilli;Streptococcus	Firmicutes - Bacilli	GCA_000147095.1_ASM14709v1	Streptococcus pneumoniae 670-6B (serotype 6B)	2352	410	48	174	85	36	34	48	13		0.17432	0.117073	0.42439	0.207317	0.0878049	0.0829268	0.117073	0.0317073
T01310	cyj	Prokaryotes;Bacteria;Cyanobacteria;Gloeothece	Cyanobacteria	GCA_000147335.1_ASM14733v1	Gloeothece verrucosa	6642	726	123	307	147	74	40	60	31		0.109304	0.169421	0.422865	0.202479	0.101928	0.0550964	0.0826446	0.0426997
T01316	sua	Prokaryotes;Bacteria;Epsilonproteobacteria;Sulfurimonas	Epsilonproteobacteria	GCA_000147355.1_ASM14735v1	Sulfurimonas autotrophica	2158	393	57	159	63	46	29	51	9		0.182113	0.145038	0.40458	0.160305	0.117048	0.0737913	0.129771	0.0229008
T01607	twi	Prokaryotes;Bacteria;Firmicutes - Clostridia;Thermoanaerobacter	Firmicutes - Clostridia	GCA_000147695.3_ASM14769v3	Thermoanaerobacter wiegelii	2522	500	69	213	109	51	34	53	9		0.198255	0.138	0.426	0.218	0.102	0.068	0.106	0.018
T02123	mpg	Prokaryotes;Bacteria;Thermotogae;Mesotoga	Thermotogae	GCA_000147715.3_ASM14771v3	Mesotoga prima	2574	351	42	144	82	35	24	44	8		0.136364	0.119658	0.410256	0.233618	0.0997151	0.0683761	0.125356	0.022792
T02014	sbb	Prokaryotes;Bacteria;Gammaproteobacteria - Others;Shewanella	Gammaproteobacteria - Others	GCA_000147735.3_ASM14773v3	Shewanella baltica BA175	4344	663	115	261	130	68	50	67	22		0.152624	0.173454	0.393665	0.196078	0.102564	0.0754148	0.101056	0.0331825
T01884	smq	Prokaryotes;Bacteria;Alphaproteobacteria;Sinorhizobium	Alphaproteobacteria	GCA_000147775.3_ASM14777v3	Sinorhizobium meliloti BL225C	6354	791	171	262	171	95	45	78	52		0.124489	0.216182	0.331226	0.216182	0.120101	0.05689	0.0986094	0.0657396
T01521	smk	Prokaryotes;Bacteria;Alphaproteobacteria;Sinorhizobium	Alphaproteobacteria	GCA_000147795.3_ASM14779v3	Sinorhizobium meliloti AK83	6510	802	169	262	172	95	48	84	49		0.123195	0.210723	0.326683	0.214464	0.118454	0.0598504	0.104738	0.0610973
T01602	svl	Prokaryotes;Bacteria;Actinobacteria;Streptomyces	Actinobacteria	GCA_000147815.3_ASM14781v3	Streptomyces violaceusniger	8985	918	143	365	249	80	40	75	23		0.10217	0.155773	0.397603	0.271242	0.087146	0.043573	0.0816993	0.0250545
T01522	sch	Prokaryotes;Bacteria;Alphaproteobacteria;Sphingobium	Alphaproteobacteria	GCA_000147835.3_ASM14783v3	Sphingobium chlorophenolicum	4072	565	125	209	94	59	33	62	27		0.138752	0.221239	0.369912	0.166372	0.104425	0.0584071	0.109735	0.0477876
T01718	eko	Prokaryotes;Bacteria;Gammaproteobacteria - Enterobacteria;Escherichia	Gammaproteobacteria - Enterobacteria	GCA_000147855.3_ASM14785v3	Escherichia coli KO11FL	4653	968	191	350	219	123	70	70	26		0.208038	0.197314	0.36157	0.22624	0.127066	0.072314	0.072314	0.0268595
T01312	mpi	Prokaryotes;Archaea;Euryarchaeota;Methanolacinia	Euryarchaeota	GCA_000147875.1_ASM14787v1	Methanolacinia petrolearia	2785	381	62	158	59	47	23	42	4		0.136804	0.16273	0.414698	0.154856	0.12336	0.0603675	0.110236	0.0104987
T01995	eab	Prokaryotes;Bacteria;Gammaproteobacteria - Enterobacteria;Escherichia	Gammaproteobacteria - Enterobacteria	GCA_000148365.1_ASM14836v1	Escherichia coli ABU 83972	4796	970	186	370	217	116	65	71	24		0.202252	0.191753	0.381443	0.223711	0.119588	0.0670103	0.0731959	0.0247423
T01313	vdi	Prokaryotes;Archaea;Crenarchaeota;Vulcanisaeta	Crenarchaeota	GCA_000148385.1_ASM14838v1	Vulcanisaeta distributa	2493	279	43	93	45	46	19	39	3		0.111913	0.154122	0.333333	0.16129	0.164875	0.0681004	0.139785	0.0107527
T01979	xff	Prokaryotes;Bacteria;Gammaproteobacteria - Others;Xylella	Gammaproteobacteria - Others	GCA_000148405.1_ASM14840v1	Xylella fastidiosa subsp. fastidiosa GB514	2216	429	73	162	91	50	25	55	15		0.193592	0.170163	0.377622	0.212121	0.11655	0.0582751	0.128205	0.034965
T01317	thx	Prokaryotes;Bacteria;Firmicutes - Clostridia;Thermoanaerobacter	Firmicutes - Clostridia	GCA_000148425.1_ASM14842v1	Thermoanaerobacter sp. X513	2331	482	65	216	107	45	31	53	9		0.206778	0.134855	0.448133	0.221992	0.093361	0.0643154	0.109959	0.0186722
T02000	elu	Prokaryotes;Bacteria;Gammaproteobacteria - Enterobacteria;Escherichia	Gammaproteobacteria - Enterobacteria	GCA_000148605.1_ASM14860v1	Escherichia coli UM146	4783	970	185	366	216	118	67	71	24		0.202802	0.190722	0.37732	0.22268	0.121649	0.0690722	0.0731959	0.0247423
T01325	mfr	Prokaryotes;Bacteria;Tenericutes;Mycoplasmopsis	Tenericutes	GCA_000148625.1_ASM14862v1	Mycoplasmopsis fermentans JER	797	131	7	54	30	4	13	26	6		0.164366	0.0534351	0.412214	0.229008	0.0305344	0.0992366	0.198473	0.0458015
T01318	fbl	Prokaryotes;Bacteria;Gammaproteobacteria - Others;Ferrimonas	Gammaproteobacteria - Others	GCA_000148645.1_ASM14864v1	Ferrimonas balearica	3782	641	124	241	126	71	42	71	19		0.169487	0.193448	0.375975	0.196568	0.110764	0.0655226	0.110764	0.0296412
T01893	hpi	Prokaryotes;Bacteria;Epsilonproteobacteria;Helicobacter	Epsilonproteobacteria	GCA_000148665.1_ASM14866v1	Helicobacter pylori 908	1595	315	45	124	59	36	21	41	7		0.197492	0.142857	0.393651	0.187302	0.114286	0.0666667	0.130159	0.0222222
T01314	bgf	Prokaryotes;Bacteria;Betaproteobacteria;Burkholderia	Betaproteobacteria	GCA_000148685.1_ASM14868v1	Burkholderia sp. CCGE1003	5988	845	181	311	169	97	45	66	38		0.141116	0.214201	0.368047	0.2	0.114793	0.0532544	0.0781065	0.0449704
T01855	cjm	Prokaryotes;Bacteria;Epsilonproteobacteria;Campylobacter	Epsilonproteobacteria	GCA_000148705.1_ASM14870v1	Campylobacter jejuni subsp. jejuni M1	1622	337	52	134	52	41	24	48	8		0.207768	0.154303	0.397626	0.154303	0.121662	0.0712166	0.142433	0.0237389
T01324	lps	Prokaryotes;Bacteria;Firmicutes - Bacilli;Lactiplantibacillus	Firmicutes - Bacilli	GCA_000148815.2_ASM14881v1	Lactobacillus plantarum subsp. plantarum ST-III	3038	464	50	194	93	36	40	65	13		0.152732	0.107759	0.418103	0.200431	0.0775862	0.0862069	0.140086	0.0280172
T01323	hpm	Prokaryotes;Bacteria;Epsilonproteobacteria;Helicobacter	Epsilonproteobacteria	GCA_000148855.1_ASM14885v1	Helicobacter pylori SJM180	1581	315	45	122	57	38	20	43	6		0.199241	0.142857	0.387302	0.180952	0.120635	0.0634921	0.136508	0.0190476
T01322	hpc	Prokaryotes;Bacteria;Epsilonproteobacteria;Helicobacter	Epsilonproteobacteria	GCA_000148875.1_ASM14887v1	Helicobacter pylori PeCan4	1563	316	44	120	60	38	20	43	6		0.202175	0.139241	0.379747	0.189873	0.120253	0.0632911	0.136076	0.0189873
T01894	hpu	Prokaryotes;Bacteria;Epsilonproteobacteria;Helicobacter	Epsilonproteobacteria	GCA_000148895.1_ASM14889v1	Helicobacter pylori Cuz20	1564	315	44	121	60	37	21	42	6		0.201407	0.139683	0.384127	0.190476	0.11746	0.0666667	0.133333	0.0190476
T01897	hpt	Prokaryotes;Bacteria;Epsilonproteobacteria;Helicobacter	Epsilonproteobacteria	GCA_000148915.1_ASM14891v1	Helicobacter pylori Sat464	1508	321	46	123	61	38	22	41	6		0.212865	0.143302	0.383178	0.190031	0.11838	0.0685358	0.127726	0.0186916
T01377	tba	Prokaryotes;Archaea;Euryarchaeota;Thermococcus	Euryarchaeota	GCA_000151105.2_ASM15110v2	Thermococcus barophilus	2265	300	46	116	57	34	18	40	5		0.13245	0.153333	0.386667	0.19	0.113333	0.06	0.133333	0.0166667
T01878	cpx	Prokaryotes;Bacteria;Actinobacteria;Corynebacterium	Actinobacteria	GCA_000152065.3_ASM15206v3	Corynebacterium pseudotuberculosis I19	2015	403	60	151	72	50	29	56	11		0.2	0.148883	0.37469	0.17866	0.124069	0.0719603	0.138958	0.0272953
T01932	nmp	Prokaryotes;Bacteria;Betaproteobacteria;Neisseria	Betaproteobacteria	GCA_000152165.1_ASM15216v1	Neisseria meningitidis alpha710 (serogroup B)	2017	447	84	168	77	50	34	55	13		0.221616	0.187919	0.375839	0.17226	0.111857	0.0760626	0.123043	0.0290828
T01336	elm	Prokaryotes;Bacteria;Firmicutes - Clostridia;Eubacterium	Firmicutes - Clostridia	GCA_000152245.2_ASM15224v2	Eubacterium callanderi	4579	511	59	231	90	60	38	54	10		0.111596	0.11546	0.452055	0.176125	0.117417	0.074364	0.105675	0.0195695
T02713	fac	Prokaryotes;Archaea;Candidatus Thermoplasmatota;Ferroplasma	Candidatus Thermoplasmatota	GCA_000152265.2_ASM15226v2	Ferroplasma acidarmanus	1951	269	41	93	43	41	23	38	5		0.137878	0.152416	0.345725	0.159851	0.152416	0.0855019	0.141264	0.0185874
T01298	pbr	Prokaryotes;Bacteria;Alphaproteobacteria;Parvularcula	Alphaproteobacteria	GCA_000152825.2_ASM15282v2	Parvularcula bermudensis	2687	443	82	173	74	45	26	60	15		0.164868	0.185102	0.390519	0.167043	0.10158	0.0586907	0.13544	0.03386
T03275	dok	Prokaryotes;Bacteria;Bacteroidetes;Dokdonia	Bacteroidetes	GCA_000152925.3_ASM15292v3	Dokdonia sp. MED134	2886	409	68	152	68	51	34	53	12		0.141719	0.166259	0.371638	0.166259	0.124694	0.0831296	0.129584	0.0293399
T02533	pom	Prokaryotes;Bacteria;Bacteroidetes;Polaribacter	Bacteroidetes	GCA_000152945.2_ASM15294v2	Polaribacter sp. MED152	2635	409	68	153	70	50	34	54	11		0.155218	0.166259	0.374083	0.171149	0.122249	0.0831296	0.132029	0.0268949
T01306	fbc	Prokaryotes;Bacteria;Bacteroidetes;Maribacter	Bacteroidetes	GCA_000153165.2_ASM15316v2	Maribacter sp. HTCC2170	3411	442	75	164	82	51	38	54	14		0.129581	0.169683	0.371041	0.18552	0.115385	0.0859729	0.122172	0.0316742
T02515	psy	Prokaryotes;Bacteria;Gammaproteobacteria - Others;Psychromonas	Gammaproteobacteria - Others	GCA_000153405.2_ASM15340v2	Psychromonas sp. CNPT3	2580	532	79	211	103	57	45	57	14		0.206202	0.148496	0.396617	0.193609	0.107143	0.0845865	0.107143	0.0263158
T02275	ptq	Prokaryotes;Bacteria;Bacteroidetes;Psychroflexus	Bacteroidetes	GCA_000153485.2_ASM15348v2	Psychroflexus torquis	3526	437	76	166	73	51	33	55	11		0.123936	0.173913	0.379863	0.167048	0.116705	0.0755149	0.125858	0.0251716
T02845	mtul	Prokaryotes;Bacteria;Actinobacteria;Mycobacterium	Actinobacteria	GCA_000153685.2_ASM15368v2	Mycobacterium tuberculosis Haarlem	4036	578	109	227	114	60	32	63	16		0.143211	0.188581	0.392734	0.197232	0.103806	0.0553633	0.108997	0.0276817
T01690	mtk	Prokaryotes;Bacteria;Actinobacteria;Mycobacterium	Actinobacteria	GCA_000154585.2_ASM15458v2	Mycobacterium tuberculosis KZN 4207	3996	577	109	227	113	60	31	64	16		0.144394	0.188908	0.393414	0.195841	0.103986	0.0537262	0.110919	0.0277296
T02141	mtz	Prokaryotes;Bacteria;Actinobacteria;Mycobacterium	Actinobacteria	GCA_000154605.2_ASM15460v2	Mycobacterium tuberculosis KZN 605	4002	573	109	223	113	60	31	64	16		0.143178	0.190227	0.38918	0.197208	0.104712	0.0541012	0.111693	0.0279232
T02192	pga	Prokaryotes;Bacteria;Alphaproteobacteria;Phaeobacter	Alphaproteobacteria	GCA_000154765.2_ASM15476v2	Phaeobacter inhibens DSM 17395	3875	561	120	193	102	63	39	66	22		0.144774	0.213904	0.344029	0.181818	0.112299	0.0695187	0.117647	0.0392157
T01572	rli	Prokaryotes;Bacteria;Alphaproteobacteria;Roseobacter	Alphaproteobacteria	GCA_000154785.2_ASM15478v2	Roseobacter litoralis	4537	613	130	215	118	64	37	69	29		0.135111	0.212072	0.350734	0.192496	0.104405	0.0603589	0.112561	0.0473083
T02808	lpi	Prokaryotes;Bacteria;Firmicutes - Bacilli;Lacticaseibacillus	Firmicutes - Bacilli	GCA_000155515.2_ASM15551v2	Lactobacillus paracasei subsp. paracasei 8700:2	2781	433	53	177	87	37	39	53	10		0.155699	0.122402	0.408776	0.200924	0.0854503	0.0900693	0.122402	0.0230947
T02538	oat	Prokaryotes;Bacteria;Alphaproteobacteria;Octadecabacter	Alphaproteobacteria	GCA_000155675.2_ASM15567v2	Octadecabacter antarcticus	4492	540	111	185	103	63	36	63	23		0.120214	0.205556	0.342593	0.190741	0.116667	0.0666667	0.116667	0.0425926
T02539	oar	Prokaryotes;Bacteria;Alphaproteobacteria;Octadecabacter	Alphaproteobacteria	GCA_000155735.2_ASM15573v2	Octadecabacter arcticus	4683	570	125	185	114	67	37	65	23		0.121717	0.219298	0.324561	0.2	0.117544	0.0649123	0.114035	0.0403509
T02623	ecas	Prokaryotes;Bacteria;Firmicutes - Bacilli;Enterococcus	Firmicutes - Bacilli	GCA_000157355.2_ASM15735v2	Enterococcus casseliflavus	3114	584	64	259	132	47	46	54	23		0.18754	0.109589	0.443493	0.226027	0.0804795	0.0787671	0.0924658	0.0393836
T02887	mkn	Prokaryotes;Bacteria;Actinobacteria;Mycobacterium	Actinobacteria	GCA_000157895.2_ASM15789v2	Mycobacterium kansasii ATCC 12478	5866	644	128	241	133	72	34	64	19		0.109785	0.198758	0.374224	0.206522	0.111801	0.052795	0.0993789	0.0295031
T03612	fne	Prokaryotes;Bacteria;Fusobacteria;Fusobacterium	Fusobacteria	GCA_000158275.2_ASM15827v2	Fusobacterium nucleatum subsp. animalis 7_1	2419	346	32	141	78	35	29	48	15		0.143034	0.0924855	0.407514	0.225434	0.101156	0.083815	0.138728	0.0433526
T01344	gvg	Prokaryotes;Bacteria;Actinobacteria;Gardnerella	Actinobacteria	GCA_000159155.2_ASM15915v2	Gardnerella vaginalis ATCC 14019	1365	257	27	106	50	17	24	45	5		0.188278	0.105058	0.412451	0.194553	0.0661479	0.0933852	0.175097	0.0194553
T01551	lru	Prokaryotes;Bacteria;Firmicutes - Bacilli;Limosilactobacillus	Firmicutes - Bacilli	GCA_000159455.2_ASM15945v2	Lactobacillus reuteri SD2112	2300	348	44	135	67	23	34	55	9		0.151304	0.126437	0.387931	0.192529	0.066092	0.0977011	0.158046	0.0258621
T01889	suq	Prokaryotes;Bacteria;Firmicutes - Bacilli;Staphylococcus	Firmicutes - Bacilli	GCA_000159535.2_ASM15953v2	Staphylococcus aureus subsp. aureus TCH60	2700	516	86	196	103	54	36	55	14		0.191111	0.166667	0.379845	0.199612	0.104651	0.0697674	0.106589	0.0271318
T02810	saua	Prokaryotes;Bacteria;Firmicutes - Bacilli;Staphylococcus	Firmicutes - Bacilli	GCA_000160335.2_ASM16033v2	Staphylococcus aureus subsp. aureus 55/2053	2553	505	86	185	107	54	36	53	14		0.197807	0.170297	0.366337	0.211881	0.106931	0.0712871	0.10495	0.0277228
T02822	fnc	Prokaryotes;Bacteria;Fusobacteria;Fusobacterium	Fusobacteria	GCA_000162235.2_ASM16223v2	Fusobacterium nucleatum subsp. vincentii 3_1_36A2	2151	330	30	134	73	35	29	47	14		0.153417	0.0909091	0.406061	0.221212	0.106061	0.0878788	0.142424	0.0424242
T02809	pro	Prokaryotes;Bacteria;Bacteroidetes;Prevotella	Bacteroidetes	GCA_000163055.2_ASM16305v2	Prevotella sp. oral taxon 299	1960	313	41	110	78	27	27	44	6		0.159694	0.13099	0.351438	0.249201	0.086262	0.086262	0.140575	0.0191693
T02046	aan	Prokaryotes;Bacteria;Gammaproteobacteria - Others;Aggregatibacter	Gammaproteobacteria - Others	GCA_000163615.3_ASM16361v3	Aggregatibacter actinomycetemcomitans D7S-1	2041	474	73	172	98	58	40	52	10		0.232239	0.154008	0.362869	0.206751	0.122363	0.0843882	0.109705	0.021097
T01663	faa	Prokaryotes;Bacteria;Firmicutes - Clostridia;Filifactor	Firmicutes - Clostridia	GCA_000163895.2_ASM16389v2	Filifactor alocis	1641	278	31	117	65	16	21	45	9		0.169409	0.111511	0.420863	0.233813	0.057554	0.0755396	0.161871	0.0323741
T03625	fnt	Prokaryotes;Bacteria;Fusobacteria;Fusobacterium	Fusobacteria	GCA_000163915.2_ASM16391v2	Fusobacterium nucleatum subsp. vincentii 3_1_27	2004	333	30	133	73	36	31	49	15		0.166168	0.0900901	0.399399	0.219219	0.108108	0.0930931	0.147147	0.045045
T07948	psav	Prokaryotes;Bacteria;Gammaproteobacteria - Others;Pseudomonas	Gammaproteobacteria - Others	GCA_000164015.3_ASM16401v3	Pseudomonas savastanoi pv. savastanoi	5138	754	138	286	158	83	50	72	26		0.14675	0.183024	0.37931	0.209549	0.11008	0.066313	0.0954907	0.0344828
T01545	scp	Prokaryotes;Bacteria;Firmicutes - Bacilli;Streptococcus	Firmicutes - Bacilli	GCA_000164675.2_ASM16467v2	Streptococcus parasanguinis ATCC 15912	2022	381	42	147	83	36	38	50	11		0.188427	0.110236	0.385827	0.217848	0.0944882	0.0997375	0.131234	0.0288714
T01343	rdn	Prokaryotes;Bacteria;Actinobacteria;Rothia	Actinobacteria	GCA_000164695.2_ASM16469v2	Rothia dentocariosa	2217	361	51	139	63	44	26	52	10		0.162833	0.141274	0.385042	0.174515	0.121884	0.0720222	0.144044	0.0277008
T01342	esc	Prokaryotes;Bacteria;Gammaproteobacteria - Enterobacteria;Pluralibacter	Gammaproteobacteria - Enterobacteria	GCA_000164865.1_ASM16486v1	Enterobacter lignolyticus SCF1	4399	941	168	358	208	120	69	68	23		0.213912	0.178533	0.380446	0.221041	0.127524	0.0733262	0.0722635	0.0244421
T01338	kvu	Prokaryotes;Bacteria;Alphaproteobacteria;Ketogulonicigenium	Alphaproteobacteria	GCA_000164885.1_ASM16488v1	Ketogulonicigenium vulgare Y25	3213	466	89	166	102	46	29	52	27		0.145036	0.190987	0.356223	0.218884	0.0987124	0.0622318	0.111588	0.0579399
T02106	hte	Prokaryotes;Bacteria;Aquificae;Hydrogenobacter	Aquificae	GCA_000164905.1_ASM16490v1	Hydrogenobacter thermophilus	1869	401	87	148	59	43	26	57	15		0.214553	0.216958	0.369077	0.147132	0.107232	0.0648379	0.142145	0.0374065
T01328	bbi	Prokaryotes;Bacteria;Actinobacteria;Bifidobacterium	Actinobacteria	GCA_000164965.1_ASM16496v1	Bifidobacterium bifidum S17	1784	342	44	136	66	32	27	48	6		0.191704	0.128655	0.397661	0.192982	0.0935673	0.0789474	0.140351	0.0175439
T01335	ppm	Prokaryotes;Bacteria;Firmicutes - Bacilli;Paenibacillus	Firmicutes - Bacilli	GCA_000164985.2_ASM16498v2	Paenibacillus polymyxa SC2	5387	748	108	306	174	63	52	70	18		0.138853	0.144385	0.409091	0.23262	0.0842246	0.0695187	0.0935829	0.0240642
T01941	hpk	Prokaryotes;Bacteria;Firmicutes - Clostridia;Halanaerobium	Firmicutes - Clostridia	GCA_000165465.1_ASM16546v1	Halanaerobium praevalens	2068	388	50	160	86	36	31	52	7		0.187621	0.128866	0.412371	0.221649	0.0927835	0.0798969	0.134021	0.0180412
T01425	sur	Prokaryotes;Bacteria;Deltaproteobacteria;Stigmatella	Deltaproteobacteria	GCA_000165485.1_ASM16548v1	Stigmatella aurantiaca	8352	946	106	461	198	82	50	86	19		0.113266	0.112051	0.487315	0.209302	0.0866808	0.0528541	0.0909091	0.0200846
T01337	ipo	Prokaryotes;Bacteria;Fusobacteria;Ilyobacter	Fusobacteria	GCA_000165505.1_ASM16550v1	Ilyobacter polytropus	2880	513	83	212	87	54	40	57	10		0.178125	0.161793	0.413255	0.169591	0.105263	0.0779727	0.111111	0.0194932
T01981	hiz	Prokaryotes;Bacteria;Gammaproteobacteria - Others;Haemophilus	Gammaproteobacteria - Others	GCA_000165525.1_ASM16552v1	Haemophilus influenzae R2866 (nontypeable)	1795	488	69	181	106	64	37	58	9		0.271866	0.141393	0.370902	0.217213	0.131148	0.0758197	0.118852	0.0184426
T01980	hie	Prokaryotes;Bacteria;Gammaproteobacteria - Others;Haemophilus	Gammaproteobacteria - Others	GCA_000165575.1_ASM16557v1	Haemophilus influenzae R2846 (nontypeable)	1636	482	68	181	101	60	38	58	9		0.294621	0.141079	0.375519	0.209544	0.124481	0.0788382	0.120332	0.0186722
T00383	baf	Prokaryotes;Bacteria;Spirochaetes;Borreliella	Spirochaetes	GCA_000165595.2_ASM16559v2	Borrelia afzelii (FLI)	1263	173	10	70	43	6	17	30	7		0.136975	0.0578035	0.404624	0.248555	0.0346821	0.0982659	0.17341	0.0404624
T01431	pbs	Prokaryotes;Bacteria;Planctomycetes;Rubinisphaera	Planctomycetes	GCA_000165715.3_ASM16571v3	Rubinisphaera brasiliensis	4750	542	84	213	107	60	35	61	20		0.114105	0.154982	0.392989	0.197417	0.110701	0.0645756	0.112546	0.0369004
T02217	lhr	Prokaryotes;Bacteria;Firmicutes - Bacilli;Lactobacillus	Firmicutes - Bacilli	GCA_000165775.3_ASM16577v3	Lactobacillus helveticus R0052	2011	319	26	126	73	24	30	51	10		0.158628	0.0815047	0.394984	0.22884	0.0752351	0.0940439	0.159875	0.031348
T01935	erj	Prokaryotes;Bacteria;Gammaproteobacteria - Enterobacteria;Erwinia	Gammaproteobacteria - Enterobacteria	GCA_000165815.1_ASM16581v1	Erwinia sp. Ejp617	3672	692	121	258	165	77	45	62	21		0.188453	0.174855	0.372832	0.238439	0.111272	0.0650289	0.0895954	0.0303468
T01341	axy	Prokaryotes;Bacteria;Betaproteobacteria;Achromobacter	Betaproteobacteria	GCA_000165835.1_ASM16583v1	Achromobacter xylosoxidans A8	6815	754	179	246	154	95	40	64	41		0.110638	0.237401	0.32626	0.204244	0.125995	0.0530504	0.0848806	0.0543767
T01340	bbp	Prokaryotes;Bacteria;Actinobacteria;Bifidobacterium	Actinobacteria	GCA_000165905.1_ASM16590v1	Bifidobacterium bifidum PRL2010	1707	348	44	139	69	32	26	49	6		0.203866	0.126437	0.399425	0.198276	0.091954	0.0747126	0.140805	0.0172414
T01339	bae	Prokaryotes;Bacteria;Firmicutes - Bacilli;Bacillus	Firmicutes - Bacilli	GCA_000165925.1_ASM16592v1	Bacillus atrophaeus	4186	706	134	270	146	68	50	65	20		0.168657	0.189802	0.382436	0.206799	0.0963173	0.0708215	0.092068	0.0283286
T01353	rva	Prokaryotes;Bacteria;Alphaproteobacteria;Rhodomicrobium	Alphaproteobacteria	GCA_000166055.1_ASM16605v1	Rhodomicrobium vannielii	3565	555	120	204	95	62	29	72	17		0.15568	0.216216	0.367568	0.171171	0.111712	0.0522523	0.12973	0.0306306
T01348	gmc	Prokaryotes;Bacteria;Firmicutes - Bacilli;Geobacillus	Firmicutes - Bacilli	GCA_000166075.1_ASM16607v1	Geobacillus sp. Y4.1MC1	3669	654	129	250	128	68	41	68	26		0.17825	0.197248	0.382263	0.195719	0.103976	0.0626911	0.103976	0.0397554
T01351	mfv	Prokaryotes;Archaea;Euryarchaeota;Methanothermus	Euryarchaeota	GCA_000166095.1_ASM16609v1	Methanothermus fervidus	1283	297	48	110	48	36	21	47	4		0.231489	0.161616	0.37037	0.161616	0.121212	0.0707071	0.158249	0.013468
T02064	dvg	Prokaryotes;Bacteria;Deltaproteobacteria;Desulfovibrio	Deltaproteobacteria	GCA_000166115.1_ASM16611v1	Desulfovibrio vulgaris RCH1	3221	515	80	216	91	48	34	63	20		0.159888	0.15534	0.419417	0.176699	0.0932039	0.0660194	0.12233	0.038835
T01354	fri	Prokaryotes;Bacteria;Actinobacteria;Frankia	Actinobacteria	GCA_000166135.1_ASM16613v1	Frankia inefficax	7083	666	103	286	138	60	39	72	23		0.094028	0.154655	0.429429	0.207207	0.0900901	0.0585586	0.108108	0.0345345
T01922	mad	Prokaryotes;Bacteria;Gammaproteobacteria - Others;Marinobacter	Gammaproteobacteria - Others	GCA_000166295.1_ASM16629v1	Marinobacter adhaerens	4410	663	114	252	140	79	39	68	22		0.15034	0.171946	0.38009	0.211161	0.119155	0.0588235	0.102564	0.0331825
T01345	blb	Prokaryotes;Bacteria;Actinobacteria;Bifidobacterium	Actinobacteria	GCA_000166315.1_ASM16631v1	Bifidobacterium longum subsp. longum BBMN68	1806	343	43	133	73	32	29	45	5		0.189922	0.125364	0.387755	0.212828	0.0932945	0.0845481	0.131195	0.0145773
T01347	cow	Prokaryotes;Bacteria;Firmicutes - Clostridia;Caldicellulosiruptor	Firmicutes - Clostridia	GCA_000166335.1_ASM16633v1	Caldicellulosiruptor owensensis	2147	399	40	169	93	37	29	53	7		0.185841	0.100251	0.423559	0.233083	0.0927318	0.0726817	0.132832	0.0175439
T01346	chd	Prokaryotes;Bacteria;Firmicutes - Clostridia;Caldicellulosiruptor	Firmicutes - Clostridia	GCA_000166355.1_ASM16635v1	Caldicellulosiruptor hydrothermalis	2546	436	49	186	103	41	31	53	10		0.171249	0.112385	0.426606	0.236239	0.0940367	0.0711009	0.12156	0.0229358
T01350	lby	Prokaryotes;Bacteria;Bacteroidetes;Leadbetterella	Bacteroidetes	GCA_000166395.1_ASM16639v1	Leadbetterella byssophila	3465	503	84	189	105	59	43	48	15		0.145166	0.166998	0.375746	0.208748	0.117296	0.0854871	0.0954274	0.0298211
T01349	has	Prokaryotes;Bacteria;Firmicutes - Clostridia;Halanaerobium	Firmicutes - Clostridia	GCA_000166415.1_ASM16641v1	Halanaerobium hydrogeniformans	2295	445	65	182	80	51	33	56	14		0.1939	0.146067	0.408989	0.179775	0.114607	0.0741573	0.125843	0.0314607
T01650	vce	Prokaryotes;Bacteria;Gammaproteobacteria - Others;Vibrio	Gammaproteobacteria - Others	GCA_000166455.2_ASM16645v2	Vibrio cholerae O1 2010EL-1786	3845	721	108	293	152	81	51	64	16		0.187516	0.149792	0.40638	0.210818	0.112344	0.0707351	0.0887656	0.0221914
T02075	bbn	Prokaryotes;Bacteria;Spirochaetes;Borreliella	Spirochaetes	GCA_000166635.2_ASM16663v1	Borreliella burgdorferi N40	1242	169	10	67	42	6	17	29	6		0.136071	0.0591716	0.39645	0.248521	0.035503	0.100592	0.171598	0.035503
T02081	bbj	Prokaryotes;Bacteria;Spirochaetes;Borreliella	Spirochaetes	GCA_000166655.2_ASM16665v1	Borreliella burgdorferi JD1	1458	169	10	66	42	6	17	30	6		0.115912	0.0591716	0.390533	0.248521	0.035503	0.100592	0.177515	0.035503
T01356	cki	Prokaryotes;Bacteria;Firmicutes - Clostridia;Caldicellulosiruptor	Firmicutes - Clostridia	GCA_000166695.1_ASM16669v1	Caldicellulosiruptor kristjanssonii	2482	406	48	173	91	40	28	52	10		0.163578	0.118227	0.426108	0.224138	0.0985222	0.0689655	0.128079	0.0246305
T01357	ckn	Prokaryotes;Bacteria;Firmicutes - Clostridia;Caldicellulosiruptor	Firmicutes - Clostridia	GCA_000166775.1_ASM16677v1	Caldicellulosiruptor kronotskyensis	2466	440	51	183	112	39	36	53	10		0.178427	0.115909	0.415909	0.254545	0.0886364	0.0818182	0.120455	0.0227273
T05097	cwa' id="cwa	Prokaryotes;Bacteria;Cyanobacteria;Crocosphaera	Cyanobacteria	GCA_000167195.1_ASM16719v1	Crocosphaera watsonii	5958	570	99	227	113	52	36	64	23		0.0956697	0.173684	0.398246	0.198246	0.0912281	0.0631579	0.112281	0.0403509
T01873	xor	Prokaryotes;Bacteria;Gammaproteobacteria - Others;Xanthomonas	Gammaproteobacteria - Others	GCA_000168315.3_ASM16831v3	Xanthomonas oryzae pv. oryzicola BLS256	4473	622	113	232	136	60	37	67	25		0.139057	0.181672	0.37299	0.21865	0.096463	0.0594855	0.107717	0.0401929
T01985	lmg	Prokaryotes;Bacteria;Firmicutes - Bacilli;Listeria	Firmicutes - Bacilli	GCA_000168575.2_ASM16857v2	Listeria monocytogenes FSL R2-561	2910	562	71	241	99	57	55	59	19		0.193127	0.126335	0.428826	0.176157	0.101423	0.0978648	0.104982	0.0338078
T01986	lms	Prokaryotes;Bacteria;Firmicutes - Bacilli;Listeria	Firmicutes - Bacilli	GCA_000168595.2_ASM16859v2	Listeria monocytogenes Finland 1998	2762	557	71	241	95	57	54	59	18		0.201665	0.127469	0.432675	0.170557	0.102334	0.0969479	0.105925	0.032316
T01987	lmj	Prokaryotes;Bacteria;Firmicutes - Bacilli;Listeria	Firmicutes - Bacilli	GCA_000168635.2_ASM16863v2	Listeria monocytogenes J0161	2955	565	72	245	94	56	58	59	19		0.191201	0.127434	0.433628	0.166372	0.099115	0.102655	0.104425	0.0336283
T01984	lmt	Prokaryotes;Bacteria;Firmicutes - Bacilli;Listeria	Firmicutes - Bacilli	GCA_000168695.2_ASM16869v2	Listeria monocytogenes 10403S (serotype 1/2a)	2814	560	72	241	95	57	56	59	19		0.199005	0.128571	0.430357	0.169643	0.101786	0.1	0.105357	0.0339286
T02350	fti	Prokaryotes;Bacteria;Gammaproteobacteria - Others;Francisella	Gammaproteobacteria - Others	GCA_000168775.2_ASM16877v2	Francisella tularensis subsp. holarctica FSC200	1438	345	53	127	67	40	22	54	10		0.239917	0.153623	0.368116	0.194203	0.115942	0.0637681	0.156522	0.0289855
T01628	bag	Prokaryotes;Bacteria;Firmicutes - Bacilli;Weizmannia	Firmicutes - Bacilli	GCA_000169195.2_ASM16919v2	Bacillus coagulans 36D1	3290	607	116	230	125	56	42	62	23		0.184498	0.191104	0.378913	0.205931	0.092257	0.0691928	0.102142	0.0378913
T02015	shp	Prokaryotes;Bacteria;Gammaproteobacteria - Others;Shewanella	Gammaproteobacteria - Others	GCA_000169215.2_ASM16921v2	Shewanella putrefaciens 200	4179	643	113	241	126	71	53	66	21		0.153865	0.175739	0.374806	0.195956	0.11042	0.0824261	0.102644	0.0326594
T01882	efi	Prokaryotes;Bacteria;Firmicutes - Bacilli;Enterococcus	Firmicutes - Bacilli	GCA_000172575.2_ASM17257v2	Enterococcus faecalis OG1RF	2579	477	55	195	99	41	43	56	13		0.184955	0.115304	0.408805	0.207547	0.0859539	0.0901468	0.1174	0.0272537
T02246	amac	Prokaryotes;Bacteria;Gammaproteobacteria - Others;Alteromonas	Gammaproteobacteria - Others	GCA_000172635.2_ASM17263v2	Alteromonas macleodii ATCC 27126	3872	669	121	272	134	66	42	65	16		0.172779	0.180867	0.406577	0.200299	0.0986547	0.0627803	0.0971599	0.0239163
T05501	rhk	Prokaryotes;Bacteria;Alphaproteobacteria;Rhizobium	Alphaproteobacteria	GCA_000172695.2_ASM17269v2	Rhizobium sp. Kim5	6521	757	148	257	159	89	42	84	37		0.116086	0.195509	0.339498	0.21004	0.117569	0.0554822	0.110964	0.0488771
T01359	hbo	Prokaryotes;Archaea;Euryarchaeota;Halogeometricum	Euryarchaeota	GCA_000172995.2_ASM17299v2	Halogeometricum borinquense	3898	414	62	162	75	52	22	56	17		0.106208	0.149758	0.391304	0.181159	0.125604	0.0531401	0.135266	0.0410628
T02120	efu	Prokaryotes;Bacteria;Firmicutes - Bacilli;Enterococcus	Firmicutes - Bacilli	GCA_000174395.2_ASM17439v2	Enterococcus faecium DO	3114	478	49	207	102	31	47	55	13		0.1535	0.10251	0.433054	0.213389	0.0648536	0.0983264	0.115063	0.0271967
T01399	gya	Prokaryotes;Bacteria;Firmicutes - Bacilli;Geobacillus	Firmicutes - Bacilli	GCA_000174795.2_ASM17479v2	Geobacillus sp. Y412MC52	3459	649	116	253	134	69	38	65	24		0.187626	0.178737	0.389831	0.206471	0.106317	0.0585516	0.100154	0.03698
T01443	nit	Prokaryotes;Bacteria;Betaproteobacteria;Nitrosomonas	Betaproteobacteria	GCA_000175095.2_ASM17509v2	Nitrosomonas sp. AL212	2983	477	78	188	91	54	31	56	20		0.159906	0.163522	0.39413	0.190776	0.113208	0.0649895	0.1174	0.0419287
T01421	geb	Prokaryotes;Bacteria;Deltaproteobacteria;Geobacter	Deltaproteobacteria	GCA_000175115.2_ASM17511v2	Geobacter sp. M18	4434	726	104	362	121	59	39	69	21		0.163735	0.143251	0.498623	0.166667	0.0812672	0.053719	0.0950413	0.0289256
T01378	aex	Prokaryotes;Bacteria;Alphaproteobacteria;Asticcacaulis	Alphaproteobacteria	GCA_000175215.2_ASM17521v2	Asticcacaulis excentricus	3763	545	99	189	124	57	37	57	23		0.144831	0.181651	0.346789	0.227523	0.104587	0.0678899	0.104587	0.0422018
T01875	zmm	Prokaryotes;Bacteria;Alphaproteobacteria;Zymomonas	Alphaproteobacteria	GCA_000175255.2_ASM17525v2	Zymomonas mobilis subsp. mobilis ATCC 10988	1803	407	66	154	80	45	27	51	8		0.225735	0.162162	0.378378	0.19656	0.110565	0.0663391	0.125307	0.019656
T01409	tbo	Prokaryotes;Bacteria;Firmicutes - Clostridia;Thermoanaerobacter	Firmicutes - Clostridia	GCA_000175295.2_ASM17529v2	Thermoanaerobacter brockii	2209	460	61	199	103	45	31	54	7		0.208239	0.132609	0.432609	0.223913	0.0978261	0.0673913	0.117391	0.0152174
T03561	acz	Prokaryotes;Bacteria;Other proteobacteria;Acidithiobacillus	Other proteobacteria	GCA_000175575.2_ASM17557v2	Acidithiobacillus caldus ATCC 51756	2933	485	90	183	96	54	32	55	24		0.16536	0.185567	0.37732	0.197938	0.11134	0.0659794	0.113402	0.0494845
T01386	pao	Prokaryotes;Bacteria;Gammaproteobacteria - Enterobacteria;Pantoea	Gammaproteobacteria - Enterobacteria	GCA_000175935.2_ASM17593v2	Pantoea sp. At-9b	5770	890	172	334	206	98	59	67	26		0.154246	0.193258	0.375281	0.231461	0.110112	0.0662921	0.0752809	0.0292135
T01542	mop	Prokaryotes;Bacteria;Alphaproteobacteria;Mesorhizobium	Alphaproteobacteria	GCA_000176035.2_ASM17603v2	Mesorhizobium opportunistum	6508	765	158	260	159	80	46	86	50		0.117548	0.206536	0.339869	0.207843	0.104575	0.0601307	0.112418	0.0653595
T01647	sfa	Prokaryotes;Bacteria;Actinobacteria;Streptomyces	Actinobacteria	GCA_000176115.2_ASM17611v2	Streptomyces pratensis	6572	795	109	301	219	80	41	72	19		0.120968	0.137107	0.378616	0.275472	0.100629	0.0515723	0.090566	0.0238994
T02710	srl	Prokaryotes;Bacteria;Gammaproteobacteria - Enterobacteria;Serratia	Gammaproteobacteria - Enterobacteria	GCA_000176835.2_ASM17683v2	Serratia plymuthica 4Rx13	4695	883	165	323	207	103	63	65	24		0.188072	0.186863	0.365798	0.234428	0.116648	0.0713477	0.0736127	0.0271801
T01445	aaa	Prokaryotes;Bacteria;Betaproteobacteria;Acidovorax	Betaproteobacteria	GCA_000176855.2_ASM17685v2	Acidovorax avenae	4737	680	125	260	136	79	38	68	27		0.143551	0.183824	0.382353	0.2	0.116176	0.0558824	0.1	0.0397059
T01382	das	Prokaryotes;Bacteria;Deltaproteobacteria;Pseudodesulfovibrio	Deltaproteobacteria	GCA_000176915.2_ASM17691v2	Pseudodesulfovibrio aespoeensis	3304	523	76	231	87	49	40	66	14		0.158293	0.145315	0.441683	0.166348	0.0936902	0.0764818	0.126195	0.0267686
T01424	bug	Prokaryotes;Bacteria;Betaproteobacteria;Burkholderia	Betaproteobacteria	GCA_000176935.2_ASM17693v2	Burkholderia sp. CCGE1001	5965	815	166	303	165	97	44	67	37		0.13663	0.203681	0.371779	0.202454	0.119018	0.0539877	0.0822086	0.0453988
T01601	ssx	Prokaryotes;Bacteria;Actinobacteria;Streptomyces	Actinobacteria	GCA_000177195.2_ASM17719v2	Streptomyces sp. SirexAA-E	6357	763	117	299	203	69	38	68	23		0.120025	0.153342	0.391874	0.266055	0.0904325	0.0498034	0.0891219	0.0301442
T01389	bco	Prokaryotes;Bacteria;Firmicutes - Bacilli;Evansella	Firmicutes - Bacilli	GCA_000177235.2_ASM17723v2	Bacillus cellulosilyticus	4266	634	110	245	142	61	43	66	22		0.148617	0.173502	0.386435	0.223975	0.0962145	0.0678233	0.104101	0.0347003
T01381	rpx	Prokaryotes;Bacteria;Alphaproteobacteria;Rhodopseudomonas	Alphaproteobacteria	GCA_000177255.2_ASM17725v2	Rhodopseudomonas palustris DX-1	4917	652	137	245	120	69	36	69	26		0.132601	0.210123	0.375767	0.184049	0.105828	0.0552147	0.105828	0.0398773
T01538	crd	Prokaryotes;Bacteria;Actinobacteria;Corynebacterium	Actinobacteria	GCA_000177535.2_ASM17753v2	Corynebacterium resistens	2171	410	57	161	78	53	24	51	13		0.188853	0.139024	0.392683	0.190244	0.129268	0.0585366	0.12439	0.0317073
T01530	fsy	Prokaryotes;Bacteria;Actinobacteria;Frankia	Actinobacteria	GCA_000177615.2_ASM17761v2	Candidatus Frankia datiscae	4215	481	78	175	105	44	30	70	14		0.114116	0.162162	0.363825	0.218295	0.0914761	0.0623701	0.14553	0.029106
T01383	din	Prokaryotes;Bacteria;Chrysiogenetes;Desulfurispirillum	Chrysiogenetes	GCA_000177635.2_ASM17763v2	Desulfurispirillum indicum	2571	498	61	231	85	53	32	58	13		0.193699	0.12249	0.463855	0.170683	0.106426	0.064257	0.116466	0.0261044
T01379	mil	Prokaryotes;Bacteria;Actinobacteria;Micromonospora	Actinobacteria	GCA_000177655.2_ASM17765v2	Micromonospora sp. L5	6150	707	100	262	182	65	40	83	17		0.114959	0.141443	0.37058	0.257426	0.0919378	0.0565771	0.117397	0.0240453
T01384	eha	Prokaryotes;Bacteria;Firmicutes - Clostridia;Ethanoligenens	Firmicutes - Clostridia	GCA_000178115.2_ASM17811v2	Ethanoligenens harbinense	2701	454	55	192	96	39	36	51	6		0.168086	0.121145	0.422907	0.211454	0.0859031	0.0792952	0.112335	0.0132159
T01531	gth	Prokaryotes;Bacteria;Firmicutes - Bacilli;Parageobacillus	Firmicutes - Bacilli	GCA_000178395.2_ASM17839v2	Parageobacillus thermoglucosidasius C56-YS93	3759	662	127	254	138	65	41	67	26		0.176111	0.191843	0.383686	0.208459	0.0981873	0.0619335	0.101208	0.0392749
T01448	cle	Prokaryotes;Bacteria;Firmicutes - Clostridia;Cellulosilyticum	Firmicutes - Clostridia	GCA_000178835.2_ASM17883v2	Cellulosilyticum lentocellum	4182	594	71	226	152	52	53	63	20		0.142037	0.119529	0.380471	0.255892	0.0875421	0.0892256	0.106061	0.03367
T01725	sbt	Prokaryotes;Bacteria;Gammaproteobacteria - Others;Shewanella	Gammaproteobacteria - Others	GCA_000178875.2_ASM17887v2	Shewanella baltica OS678	4536	676	118	267	132	70	49	67	20		0.14903	0.174556	0.39497	0.195266	0.10355	0.0724852	0.0991124	0.0295858
T01892	hpo	Prokaryotes;Bacteria;Epsilonproteobacteria;Helicobacter	Epsilonproteobacteria	GCA_000178935.2_ASM17893v2	Helicobacter pylori 35A	1470	314	44	122	58	38	21	42	6		0.213605	0.140127	0.388535	0.184713	0.121019	0.066879	0.133758	0.0191083
T01664	gma	Prokaryotes;Bacteria;Acidobacteria;Granulicella	Acidobacteria	GCA_000178955.2_ASM17895v2	Granulicella mallensis	4815	606	98	222	146	64	40	56	18		0.125857	0.161716	0.366337	0.240924	0.105611	0.0660066	0.0924092	0.029703
T01411	acm	Prokaryotes;Bacteria;Acidobacteria;Granulicella	Acidobacteria	GCA_000178975.2_ASM17897v2	Granulicella tundricola	4542	563	89	213	118	62	42	58	22		0.123954	0.158082	0.37833	0.209591	0.110124	0.0746004	0.10302	0.0390764
T01397	adn	Prokaryotes;Bacteria;Betaproteobacteria;Alicycliphilus	Betaproteobacteria	GCA_000179015.2_ASM17901v2	Alicycliphilus denitrificans BC	4542	607	131	219	103	71	42	63	26		0.133642	0.215815	0.360791	0.169687	0.116969	0.0691928	0.103789	0.0428336
T01438	mss	Prokaryotes;Bacteria;Tenericutes;Mycoplasma	Tenericutes	GCA_000179035.2_ASM17903v2	Mycoplasma suis Illinois	844	78	5	24	18	2	7	23	7		0.0924171	0.0641026	0.307692	0.230769	0.025641	0.0897436	0.294872	0.0897436
T01594	cva	Prokaryotes;Bacteria;Actinobacteria;Corynebacterium	Actinobacteria	GCA_000179395.2_ASM17939v2	Corynebacterium variabile	3039	451	77	175	85	52	28	51	16		0.148404	0.170732	0.388027	0.18847	0.115299	0.0620843	0.113082	0.0354767
T01534	mok	Prokaryotes;Archaea;Euryarchaeota;Methanothermococcus	Euryarchaeota	GCA_000179575.2_ASM17957v2	Methanothermococcus okinawensis	1595	312	56	110	43	42	24	48	6		0.195611	0.179487	0.352564	0.137821	0.134615	0.0769231	0.153846	0.0192308
T03051	psts	Prokaryotes;Bacteria;Gammaproteobacteria - Enterobacteria;unclassified Enterobacteriaceae	Gammaproteobacteria - Enterobacteria	GCA_000180175.2_ASM18017v2	Plautia stali symbiont	5203	761	124	289	177	84	52	64	22		0.146262	0.162943	0.379763	0.232589	0.110381	0.0683311	0.0840999	0.0289093
T02245	snu	Prokaryotes;Bacteria;Firmicutes - Bacilli;Streptococcus	Firmicutes - Bacilli	GCA_000180515.2_ASM18051v2	Streptococcus pneumoniae SPNA45 (serotype 3)	1926	383	47	160	75	36	30	49	11		0.198858	0.122715	0.417755	0.195822	0.0939948	0.078329	0.127937	0.0287206
T00894	bpr	Prokaryotes;Bacteria;Betaproteobacteria;Burkholderia	Betaproteobacteria	GCA_000182585.2_ASM18258v2	Burkholderia pseudomallei MSHR346	7582	793	154	291	178	84	38	71	38		0.10459	0.194199	0.366961	0.224464	0.105927	0.0479193	0.0895334	0.0479193
T01631	gxy	Prokaryotes;Bacteria;Alphaproteobacteria;Komagataeibacter	Alphaproteobacteria	GCA_000182745.1_ASM18274v1	Komagataeibacter medellinensis	3195	490	95	195	88	49	28	56	19		0.153365	0.193878	0.397959	0.179592	0.1	0.0571429	0.114286	0.0387755
T01360	lde	Prokaryotes;Bacteria;Firmicutes - Bacilli;Lactobacillus	Firmicutes - Bacilli	GCA_000182835.1_ASM18283v1	Lactobacillus delbrueckii subsp. bulgaricus ND02	2018	339	28	128	87	21	31	54	10		0.167988	0.0825959	0.377581	0.256637	0.0619469	0.0914454	0.159292	0.0294985
T01371	lam	Prokaryotes;Bacteria;Firmicutes - Bacilli;Lactobacillus	Firmicutes - Bacilli	GCA_000182855.2_ASM18285v1	Lactobacillus amylovorus GRL 1112	2121	324	23	135	79	19	30	47	10		0.152758	0.0709877	0.416667	0.243827	0.058642	0.0925926	0.145062	0.0308642
T01978	stn	Prokaryotes;Bacteria;Firmicutes - Bacilli;Streptococcus	Firmicutes - Bacilli	GCA_000182875.1_ASM18287v1	Streptococcus thermophilus ND03	1919	374	41	155	72	38	29	53	10		0.194893	0.109626	0.414439	0.192513	0.101604	0.0775401	0.141711	0.026738
T01361	mep	Prokaryotes;Bacteria;Betaproteobacteria;Methylovorus	Betaproteobacteria	GCA_000183115.1_ASM18311v1	Methylovorus sp. MP688	2712	524	96	206	92	58	33	60	17		0.193215	0.183206	0.39313	0.175573	0.110687	0.0629771	0.114504	0.0324427
T01362	ppn	Prokaryotes;Bacteria;Bacteroidetes;Paludibacter	Bacteroidetes	GCA_000183135.1_ASM18313v1	Paludibacter propionicigenes	3020	494	79	168	112	52	43	55	14		0.163576	0.159919	0.340081	0.226721	0.105263	0.0870445	0.111336	0.0283401
T01925	mhn	Prokaryotes;Bacteria;Tenericutes;Mesomycoplasma	Tenericutes	GCA_000183185.1_ASM18318v1	Mycoplasma hyopneumoniae 168	695	118	9	49	25	5	11	23	6		0.169784	0.0762712	0.415254	0.211864	0.0423729	0.0932203	0.194915	0.0508475
T01828	bua	Prokaryotes;Bacteria;Gammaproteobacteria - Enterobacteria;Buchnera	Gammaproteobacteria - Enterobacteria	GCA_000183225.1_ASM18322v1	Buchnera aphidicola LL01 (Acyrthosiphon pisum)	577	260	50	100	45	25	19	35	10		0.450607	0.192308	0.384615	0.173077	0.0961538	0.0730769	0.134615	0.0384615
T01829	bup	Prokaryotes;Bacteria;Gammaproteobacteria - Enterobacteria;Buchnera	Gammaproteobacteria - Enterobacteria	GCA_000183245.1_ASM18324v1	Buchnera aphidicola TLW03 (Acyrthosiphon pisum)	573	264	52	98	46	25	18	38	10		0.460733	0.19697	0.371212	0.174242	0.094697	0.0681818	0.143939	0.0378788
T02354	bajc	Prokaryotes;Bacteria;Gammaproteobacteria - Enterobacteria;Buchnera	Gammaproteobacteria - Enterobacteria	GCA_000183285.1_ASM18328v1	Buchnera aphidicola JF99 (Acyrthosiphon pisum)	590	273	52	103	48	26	20	39	10		0.462712	0.190476	0.377289	0.175824	0.0952381	0.0732601	0.142857	0.03663
T01826	baw	Prokaryotes;Bacteria;Gammaproteobacteria - Enterobacteria;Buchnera	Gammaproteobacteria - Enterobacteria	GCA_000183305.1_ASM18330v1	Buchnera aphidicola JF98 (Acyrthosiphon pisum)	477	196	38	75	35	19	17	22	6		0.410901	0.193878	0.382653	0.178571	0.0969388	0.0867347	0.112245	0.0306122
T02068	eln	Prokaryotes;Bacteria;Gammaproteobacteria - Enterobacteria;Escherichia	Gammaproteobacteria - Enterobacteria	GCA_000183345.1_ASM18334v1	Escherichia coli O83:H1 NRG 857C (AIEC)	4582	978	187	371	220	114	67	71	25		0.213444	0.191207	0.379346	0.224949	0.116564	0.0685072	0.0725971	0.0255624
T01367	mlc	Prokaryotes;Bacteria;Tenericutes;Mycoplasma	Tenericutes	GCA_000183365.1_ASM18336v1	Mycoplasma leachii PG50	882	163	11	76	34	6	14	26	8		0.184807	0.0674847	0.466258	0.208589	0.0368098	0.0858896	0.159509	0.0490798
T01364	cni	Prokaryotes;Bacteria;Deferribacteres;Calditerrivibrio	Deferribacteres	GCA_000183405.1_ASM18340v1	Calditerrivibrio nitroreducens	2100	438	65	181	75	50	29	56	12		0.208571	0.148402	0.413242	0.171233	0.114155	0.06621	0.127854	0.0273973
T01365	mtt	Prokaryotes;Bacteria;Bacteroidetes;Marivirga	Bacteroidetes	GCA_000183425.1_ASM18342v1	Marivirga tractuosa	3757	524	89	217	91	53	36	59	16		0.139473	0.169847	0.414122	0.173664	0.101145	0.0687023	0.112595	0.0305344
T01975	ppb	Prokaryotes;Bacteria;Gammaproteobacteria - Others;Pseudomonas	Gammaproteobacteria - Others	GCA_000183645.1_ASM18364v1	Pseudomonas putida BIRD-1	4960	790	159	301	154	84	53	73	28		0.159274	0.201266	0.381013	0.194937	0.106329	0.0670886	0.0924051	0.035443
T01373	lso	Prokaryotes;Bacteria;Alphaproteobacteria;Liberibacter	Alphaproteobacteria	GCA_000183665.1_ASM18366v1	Candidatus Liberibacter solanacearum	1192	292	49	103	57	27	18	51	13		0.244966	0.167808	0.35274	0.195205	0.0924658	0.0616438	0.174658	0.0445205
T01369	opr	Prokaryotes;Bacteria;Deinococcus-Thermus;Oceanithermus	Deinococcus-Thermus	GCA_000183745.1_ASM18374v1	Oceanithermus profundus	2373	420	72	152	81	50	26	61	16		0.176991	0.171429	0.361905	0.192857	0.119048	0.0619048	0.145238	0.0380952
T01374	psm	Prokaryotes;Bacteria;Gammaproteobacteria - Others;Pseudoalteromonas	Gammaproteobacteria - Others	GCA_000184065.1_ASM18406v1	Pseudoalteromonas sp. SM9913	3712	611	108	240	121	69	44	63	19		0.164601	0.176759	0.392799	0.198036	0.11293	0.0720131	0.10311	0.0310966
T01372	cjn	Prokaryotes;Bacteria;Epsilonproteobacteria;Campylobacter	Epsilonproteobacteria	GCA_000184085.1_ASM18408v1	Campylobacter jejuni subsp. jejuni ICDCCJ07001	1531	321	47	128	45	39	26	48	6		0.209667	0.146417	0.398754	0.140187	0.121495	0.0809969	0.149533	0.0186916
T02002	elw	Prokaryotes;Bacteria;Gammaproteobacteria - Enterobacteria;Escherichia	Gammaproteobacteria - Enterobacteria	GCA_000184185.1_ASM18418v1	Escherichia coli W	4606	962	191	348	218	122	68	70	26		0.208858	0.198545	0.361746	0.226611	0.126819	0.0706861	0.0727651	0.027027
T01856	cjs	Prokaryotes;Bacteria;Epsilonproteobacteria;Campylobacter	Epsilonproteobacteria	GCA_000184205.1_ASM18420v1	Campylobacter jejuni subsp. jejuni S3	1783	337	51	136	48	43	26	49	8		0.189007	0.151335	0.403561	0.142433	0.127596	0.0771513	0.145401	0.0237389
T01680	vfu	Prokaryotes;Bacteria;Gammaproteobacteria - Others;Vibrio	Gammaproteobacteria - Others	GCA_000184325.1_ASM18432v1	Vibrio furnissii	4462	799	144	305	165	85	59	71	27		0.179068	0.180225	0.381727	0.206508	0.106383	0.0738423	0.0888611	0.0337922
T02016	stq	Prokaryotes;Bacteria;Spirochaetes;Spirochaeta	Spirochaetes	GCA_000184345.2_ASM18434v2	Spirochaeta thermophila DSM 6578	2264	407	48	158	88	46	33	56	6		0.17977	0.117936	0.388206	0.216216	0.113022	0.0810811	0.137592	0.014742
T01376	msp	Prokaryotes;Bacteria;Actinobacteria;Mycolicibacterium	Actinobacteria	GCA_000184435.1_ASM18443v1	Mycolicibacterium gilvum Spyr1	5349	615	110	231	132	67	37	72	19		0.114975	0.178862	0.37561	0.214634	0.108943	0.0601626	0.117073	0.0308943
T01385	ica	Prokaryotes;Bacteria;Actinobacteria;Intrasporangium	Actinobacteria	GCA_000184685.1_ASM18468v1	Intrasporangium calvum	3563	524	98	203	96	56	30	61	17		0.147067	0.187023	0.387405	0.183206	0.10687	0.0572519	0.116412	0.0324427
T01388	tmr	Prokaryotes;Bacteria;Firmicutes - Clostridia;Thermaerobacter	Firmicutes - Clostridia	GCA_000184705.1_ASM18470v1	Thermaerobacter marianensis	2327	456	84	172	96	57	23	58	23		0.19596	0.184211	0.377193	0.210526	0.125	0.0504386	0.127193	0.0504386
T01392	vpe	Prokaryotes;Bacteria;Betaproteobacteria;Variovorax	Betaproteobacteria	GCA_000184745.1_ASM18474v1	Variovorax paradoxus EPS	5952	758	162	276	149	83	38	74	35		0.127352	0.21372	0.364116	0.19657	0.109499	0.0501319	0.0976253	0.0461741
T01933	ctx	Prokaryotes;Bacteria;Firmicutes - Clostridia;Acetivibrio	Firmicutes - Clostridia	GCA_000184925.1_ASM18492v1	Hungateiclostridium thermocellum DSM 1313	2911	509	57	193	147	40	38	58	9		0.174854	0.111984	0.379175	0.288802	0.0785855	0.0746562	0.113949	0.0176817
T01918	hpn	Prokaryotes;Bacteria;Epsilonproteobacteria;Helicobacter	Epsilonproteobacteria	GCA_000185185.1_ASM18518v1	Helicobacter pylori India7	1600	316	45	123	58	38	20	42	6		0.1975	0.142405	0.389241	0.183544	0.120253	0.0632911	0.132911	0.0189873
T01917	heg	Prokaryotes;Bacteria;Epsilonproteobacteria;Helicobacter	Epsilonproteobacteria	GCA_000185205.1_ASM18520v1	Helicobacter pylori Gambia94/24	1605	316	44	124	58	38	21	42	6		0.196885	0.139241	0.392405	0.183544	0.120253	0.0664557	0.132911	0.0189873
T01896	hph	Prokaryotes;Bacteria;Epsilonproteobacteria;Helicobacter	Epsilonproteobacteria	GCA_000185225.1_ASM18522v1	Helicobacter pylori Lithuania75	1565	313	45	119	56	38	21	43	6		0.2	0.14377	0.380192	0.178914	0.121406	0.0670927	0.13738	0.0191693
T01921	hes	Prokaryotes;Bacteria;Epsilonproteobacteria;Helicobacter	Epsilonproteobacteria	GCA_000185245.1_ASM18524v1	Helicobacter pylori SouthAfrica7	1572	312	45	120	58	38	20	40	7		0.198473	0.144231	0.384615	0.185897	0.121795	0.0641026	0.128205	0.0224359
T01396	ssd	Prokaryotes;Bacteria;Firmicutes - Bacilli;Staphylococcus	Firmicutes - Bacilli	GCA_000185885.1_ASM18588v1	Staphylococcus pseudintermedius HKU10-03	2450	502	84	180	112	56	36	55	14		0.204898	0.167331	0.358566	0.223108	0.111554	0.0717131	0.109562	0.0278884
T01403	psu	Prokaryotes;Bacteria;Gammaproteobacteria - Others;Pseudoxanthomonas	Gammaproteobacteria - Others	GCA_000185965.1_ASM18596v1	Pseudoxanthomonas suwonensis 11-1	3070	597	113	223	130	59	36	65	27		0.194463	0.18928	0.373534	0.217755	0.0988275	0.0603015	0.108878	0.0452261
T01398	bva	Prokaryotes;Bacteria;Gammaproteobacteria - Enterobacteria;Blochmannia	Gammaproteobacteria - Enterobacteria	GCA_000185985.2_ASM18598v2	Candidatus Blochmannia vafer	587	266	48	101	46	29	18	38	8		0.453152	0.180451	0.379699	0.172932	0.109023	0.0676692	0.142857	0.0300752
T01402	mfm	Prokaryotes;Bacteria;Tenericutes;Mycoplasmopsis	Tenericutes	GCA_000186005.1_ASM18600v1	Mycoplasma fermentans M64	1050	133	7	57	30	4	13	25	6		0.126667	0.0526316	0.428571	0.225564	0.0300752	0.0977444	0.18797	0.0451128
T01393	bhl	Prokaryotes;Bacteria;Bacteroidetes;Bacteroides	Bacteroidetes	GCA_000186225.1_ASM18622v1	Bacteroides helcogenes	3244	484	57	191	107	47	44	57	12		0.149199	0.117769	0.394628	0.221074	0.0971074	0.0909091	0.117769	0.0247934
T01405	nsa	Prokaryotes;Bacteria;Epsilonproteobacteria;Nitratifractor	Epsilonproteobacteria	GCA_000186245.1_ASM18624v1	Nitratifractor salsuginis	2088	386	57	153	60	52	27	53	7		0.184866	0.147668	0.396373	0.15544	0.134715	0.0699482	0.137306	0.0181347
T01404	cao	Prokaryotes;Bacteria;Bacteroidetes;Cellulophaga	Bacteroidetes	GCA_000186265.1_ASM18626v1	Cellulophaga algicola	4163	501	90	194	90	53	37	53	15		0.120346	0.179641	0.387226	0.179641	0.105788	0.0738523	0.105788	0.0299401
T01407	ipa	Prokaryotes;Bacteria;Planctomycetes;Isosphaera	Planctomycetes	GCA_000186345.1_ASM18634v1	Isosphaera pallida	3722	498	76	203	94	49	36	58	14		0.133799	0.15261	0.407631	0.188755	0.0983936	0.0722892	0.116466	0.0281124
T01406	dmu	Prokaryotes;Archaea;Crenarchaeota;Desulfurococcus	Crenarchaeota	GCA_000186365.1_ASM18636v1	Desulfurococcus mucosus	1345	175	21	70	32	15	14	30	4		0.130112	0.12	0.4	0.182857	0.0857143	0.08	0.171429	0.0228571
T01412	dmr	Prokaryotes;Bacteria;Deinococcus-Thermus;Deinococcus	Deinococcus-Thermus	GCA_000186385.1_ASM18638v1	Deinococcus maricopensis	3264	506	66	212	93	56	35	62	8		0.155025	0.130435	0.418972	0.183794	0.110672	0.06917	0.12253	0.0158103
T02024	sui	Prokaryotes;Bacteria;Firmicutes - Bacilli;Streptococcus	Firmicutes - Bacilli	GCA_000186405.1_ASM18640v1	Streptococcus suis JS14 (serotype 14)	2066	392	40	169	81	33	32	51	10		0.189739	0.102041	0.431122	0.206633	0.0841837	0.0816327	0.130102	0.0255102
T01415	vvm	Prokaryotes;Bacteria;Gammaproteobacteria - Others;Vibrio	Gammaproteobacteria - Others	GCA_000186585.1_ASM18658v1	Vibrio vulnificus MO6-24/O	4562	757	123	310	155	76	54	70	20		0.165936	0.162483	0.409511	0.204756	0.100396	0.0713342	0.0924703	0.0264201
T02491	abad	Prokaryotes;Bacteria;Gammaproteobacteria - Others;Acinetobacter	Gammaproteobacteria - Others	GCA_000186665.4_ASM18666v4	Acinetobacter baumannii D1279779	3396	574	123	199	113	70	44	59	13		0.169022	0.214286	0.34669	0.196864	0.121951	0.0766551	0.102787	0.0226481
T01417	bsn	Prokaryotes;Bacteria;Firmicutes - Bacilli;Bacillus	Firmicutes - Bacilli	GCA_000186745.1_ASM18674v1	Bacillus subtilis BSn5	4145	751	137	289	160	71	49	69	22		0.181182	0.182423	0.38482	0.213049	0.0945406	0.0652463	0.0918775	0.0292943
T01413	dpr	Prokaryotes;Bacteria;Deltaproteobacteria;Desulfobulbus	Deltaproteobacteria	GCA_000186885.1_ASM18688v1	Desulfobulbus propionicus	3283	575	92	266	95	46	40	61	20		0.175145	0.16	0.462609	0.165217	0.08	0.0695652	0.106087	0.0347826
T01944	mhf	Prokaryotes;Bacteria;Tenericutes;Mycoplasma	Tenericutes	GCA_000186985.3_ASM18698v3	Mycoplasma haemofelis Ohio2	1524	90	5	33	22	2	6	23	8		0.0590551	0.0555556	0.366667	0.244444	0.0222222	0.0666667	0.255556	0.0888889
T02045	abr	Prokaryotes;Bacteria;Gammaproteobacteria - Others;Acinetobacter	Gammaproteobacteria - Others	GCA_000187205.4_ASM18720v4	Acinetobacter baumannii MDR-TJ	3936	583	123	208	115	70	43	58	13		0.14812	0.210978	0.356775	0.197256	0.120069	0.0737564	0.0994854	0.0222985
T01819	abx	Prokaryotes;Bacteria;Gammaproteobacteria - Others;Acinetobacter	Gammaproteobacteria - Others	GCA_000188215.1_ASM18821v1	Acinetobacter baumannii 1656-2	3824	564	118	199	114	68	41	57	13		0.14749	0.20922	0.352837	0.202128	0.120567	0.072695	0.101064	0.0230496
T02017	sdg	Prokaryotes;Bacteria;Firmicutes - Bacilli;Streptococcus	Firmicutes - Bacilli	GCA_000188715.1_ASM18871v1	Streptococcus dysgalactiae subsp. equisimilis ATCC 12394	2056	365	41	155	70	30	30	50	8		0.177529	0.112329	0.424658	0.191781	0.0821918	0.0821918	0.136986	0.0219178
T01760	seb	Prokaryotes;Bacteria;Gammaproteobacteria - Enterobacteria;Salmonella	Gammaproteobacteria - Enterobacteria	GCA_000188735.1_ASM18873v1	Salmonella enterica subsp. enterica serovar Typhimurium ST4/74	4842	941	174	351	202	128	72	71	24		0.194341	0.18491	0.373007	0.214665	0.136026	0.0765143	0.0754516	0.0255048
T01709	ddn	Prokaryotes;Bacteria;Deltaproteobacteria;Pseudodesulfovibrio	Deltaproteobacteria	GCA_000189295.2_ASM18929v2	Pseudodesulfovibrio mercurii	3454	555	83	238	104	54	39	61	24		0.160683	0.14955	0.428829	0.187387	0.0972973	0.0702703	0.10991	0.0432432
T01441	wvi	Prokaryotes;Bacteria;Bacteroidetes;Weeksella	Bacteroidetes	GCA_000189415.1_ASM18941v1	Weeksella virosa	2049	341	59	117	63	41	26	49	10		0.166423	0.173021	0.343109	0.184751	0.120235	0.0762463	0.143695	0.0293255
T02008	sdt	Prokaryotes;Bacteria;Firmicutes - Bacilli;Staphylococcus	Firmicutes - Bacilli	GCA_000189495.1_ASM18949v1	Staphylococcus pseudintermedius ED99	2356	501	83	179	110	56	37	56	15		0.212649	0.165669	0.357285	0.219561	0.111776	0.0738523	0.111776	0.0299401
T01959	lhl	Prokaryotes;Bacteria;Firmicutes - Bacilli;Lactobacillus	Firmicutes - Bacilli	GCA_000189515.1_ASM18951v1	Lactobacillus helveticus H10	1978	301	24	111	72	24	29	51	10		0.152174	0.0797342	0.368771	0.239203	0.0797342	0.0963455	0.169435	0.0332226
T01435	apn	Prokaryotes;Bacteria;Actinobacteria;Pseudarthrobacter	Actinobacteria	GCA_000189535.1_ASM18953v1	Pseudarthrobacter phenanthrenivorans	4131	553	91	211	112	64	34	62	17		0.133866	0.164557	0.381555	0.202532	0.115732	0.0614828	0.112116	0.0307414
T01953	sir	Prokaryotes;Archaea;Crenarchaeota;Sulfolobus	Crenarchaeota	GCA_000189555.1_ASM18955v1	Sulfolobus islandicus REY15A	2644	306	51	97	59	44	19	45	10		0.115734	0.166667	0.316993	0.19281	0.143791	0.0620915	0.147059	0.0326797
T01952	sih	Prokaryotes;Archaea;Crenarchaeota;Sulfolobus	Crenarchaeota	GCA_000189575.1_ASM18957v1	Sulfolobus islandicus HVE10/4	2723	317	54	100	65	44	18	45	10		0.116416	0.170347	0.315457	0.205047	0.138801	0.0567823	0.141956	0.0315457
T01908	abd	Prokaryotes;Bacteria;Gammaproteobacteria - Others;Acinetobacter	Gammaproteobacteria - Others	GCA_000189735.2_ASM18973v2	Acinetobacter baumannii TCDC-AB0715	3956	584	118	211	121	67	42	57	13		0.147624	0.202055	0.361301	0.207192	0.114726	0.0719178	0.0976027	0.0222603
T01505	txy	Prokaryotes;Bacteria;Firmicutes - Clostridia;Thermoanaerobacterium	Firmicutes - Clostridia	GCA_000189775.3_ASM18977v3	Thermoanaerobacterium xylanolyticum	2345	476	62	202	111	41	34	52	9		0.202985	0.130252	0.42437	0.233193	0.0861345	0.0714286	0.109244	0.0189076
T01440	vmo	Prokaryotes;Archaea;Crenarchaeota;Vulcanisaeta	Crenarchaeota	GCA_000190315.1_ASM19031v1	Vulcanisaeta moutnovskia	2320	265	40	89	43	42	17	38	3		0.114224	0.150943	0.335849	0.162264	0.158491	0.0641509	0.143396	0.0113208
T01439	sbu	Prokaryotes;Bacteria;Spirochaetes;Sphaerochaeta	Spirochaetes	GCA_000190435.1_ASM19043v1	Sphaerochaeta globosa	3017	405	56	142	88	42	36	50	11		0.134239	0.138272	0.350617	0.217284	0.103704	0.0888889	0.123457	0.0271605
T01839	btf	Prokaryotes;Bacteria;Firmicutes - Bacilli;Bacillus	Firmicutes - Bacilli	GCA_000190515.1_ASM19051v1	Bacillus thuringiensis serovar finitimus YBT-020	5782	770	133	299	165	73	48	77	25		0.133172	0.172727	0.388312	0.214286	0.0948052	0.0623377	0.1	0.0324675
T01428	osp	Prokaryotes;Bacteria;Bacteroidetes;Odoribacter	Bacteroidetes	GCA_000190535.1_ASM19053v1	Odoribacter splanchnicus	3497	452	83	152	90	47	40	57	10		0.129254	0.183628	0.336283	0.199115	0.103982	0.0884956	0.126106	0.0221239
T01426	dpt	Prokaryotes;Bacteria;Deinococcus-Thermus;Deinococcus	Deinococcus-Thermus	GCA_000190555.1_ASM19055v1	Deinococcus proteolyticus	2656	433	74	159	80	52	33	57	11		0.163027	0.170901	0.367206	0.184758	0.120092	0.0762125	0.13164	0.0254042
T01433	bsa	Prokaryotes;Bacteria;Bacteroidetes;Phocaeicola	Bacteroidetes	GCA_000190575.1_ASM19057v1	Phocaeicola salanitronis	3641	454	50	177	107	40	43	51	8		0.124691	0.110132	0.389868	0.235683	0.0881057	0.0947137	0.112335	0.0176211
T01434	cly	Prokaryotes;Bacteria;Bacteroidetes;Cellulophaga	Bacteroidetes	GCA_000190595.1_ASM19059v1	Cellulophaga lytica DSM 7489	3284	458	78	169	89	49	38	56	11		0.139464	0.170306	0.368996	0.194323	0.106987	0.0829694	0.122271	0.0240175
T01429	sgy	Prokaryotes;Bacteria;Firmicutes - Clostridia;Syntrophobotulus	Firmicutes - Clostridia	GCA_000190635.1_ASM19063v1	Syntrophobotulus glycolicus	3251	451	64	184	93	43	30	58	10		0.138727	0.141907	0.407982	0.206208	0.0953437	0.0665188	0.128603	0.0221729
T01430	psn	Prokaryotes;Bacteria;Bacteroidetes;Pseudopedobacter	Bacteroidetes	GCA_000190735.2_ASM19073v2	Pseudopedobacter saltans	3792	529	83	192	125	50	42	56	14		0.139504	0.1569	0.362949	0.236295	0.094518	0.0793951	0.10586	0.026465
T01427	dte	Prokaryotes;Bacteria;Aquificae;Desulfurobacterium	Aquificae	GCA_000191045.1_ASM19104v1	Desulfurobacterium thermolithotrophum	1509	352	54	137	54	41	27	53	9		0.233267	0.153409	0.389205	0.153409	0.116477	0.0767045	0.150568	0.0255682
T01957	ldl	Prokaryotes;Bacteria;Firmicutes - Bacilli;Lactobacillus	Firmicutes - Bacilli	GCA_000191165.1_ASM19116v1	Lactobacillus delbrueckii subsp. bulgaricus 2038	1792	302	24	111	77	22	27	51	10		0.168527	0.0794702	0.36755	0.254967	0.0728477	0.089404	0.168874	0.0331126
T01929	nmd	Prokaryotes;Bacteria;Betaproteobacteria;Neisseria	Betaproteobacteria	GCA_000191425.1_ASM19142v1	Neisseria meningitidis G2136 (serogroup B)	1928	442	81	169	75	49	35	54	13		0.229253	0.183258	0.382353	0.169683	0.11086	0.0791855	0.122172	0.0294118
T01946	nmh	Prokaryotes;Bacteria;Betaproteobacteria;Neisseria	Betaproteobacteria	GCA_000191445.1_ASM19144v1	Neisseria meningitidis H44/76 (serogroup B)	1961	440	84	163	75	50	34	54	13		0.224375	0.190909	0.370455	0.170455	0.113636	0.0772727	0.122727	0.0295455
T01930	nmm	Prokaryotes;Bacteria;Betaproteobacteria;Neisseria	Betaproteobacteria	GCA_000191465.1_ASM19146v1	Neisseria meningitidis M01-240149 (serogroup B)	1936	451	84	170	78	50	35	55	13		0.232955	0.186253	0.37694	0.172949	0.110865	0.0776053	0.121951	0.0288248
T01947	nms	Prokaryotes;Bacteria;Betaproteobacteria;Neisseria	Betaproteobacteria	GCA_000191485.1_ASM19148v1	Neisseria meningitidis M01-240355 (serogroup B)	1971	446	84	169	76	50	34	55	13		0.226281	0.188341	0.378924	0.170404	0.112108	0.0762332	0.123318	0.029148
T01948	nmq	Prokaryotes;Bacteria;Betaproteobacteria;Neisseria	Betaproteobacteria	GCA_000191505.1_ASM19150v1	Neisseria meningitidis M04-240196 (serogroup B)	1947	443	82	165	77	50	35	54	13		0.22753	0.185102	0.37246	0.173815	0.112867	0.0790068	0.121896	0.0293454
T01949	nmz	Prokaryotes;Bacteria;Betaproteobacteria;Neisseria	Betaproteobacteria	GCA_000191525.1_ASM19152v1	Neisseria meningitidis NZ-05/33 (serogroup B)	1948	451	84	171	78	50	35	54	13		0.23152	0.186253	0.379157	0.172949	0.110865	0.0776053	0.119734	0.0288248
T01436	lai	Prokaryotes;Bacteria;Firmicutes - Bacilli;Lactobacillus	Firmicutes - Bacilli	GCA_000191545.1_ASM19154v1	Lactobacillus amylovorus 30SC	2059	330	23	136	82	18	30	50	10		0.160272	0.069697	0.412121	0.248485	0.0545455	0.0909091	0.151515	0.030303
T01437	mel	Prokaryotes;Archaea;Euryarchaeota;Methanobacterium	Euryarchaeota	GCA_000191585.1_ASM19158v1	Methanobacterium lacus	2493	381	61	161	53	39	21	56	5		0.152828	0.160105	0.422572	0.139108	0.102362	0.0551181	0.146982	0.0131234
T01864	cay	Prokaryotes;Bacteria;Firmicutes - Clostridia;Clostridium	Firmicutes - Clostridia	GCA_000191905.1_ASM19190v1	Clostridium acetobutylicum EA 2018	3916	591	69	247	138	51	47	65	11		0.150919	0.116751	0.417936	0.233503	0.0862944	0.0795262	0.109983	0.0186125
T01481	chp	Prokaryotes;Bacteria;Chlamydiae;Chlamydia	Chlamydiae	GCA_000191925.1_ASM19192v1	Chlamydia psittaci 6BC	975	204	27	83	42	17	15	32	5		0.209231	0.132353	0.406863	0.205882	0.0833333	0.0735294	0.156863	0.0245098
T01480	yep	Prokaryotes;Bacteria;Gammaproteobacteria - Enterobacteria;Yersinia	Gammaproteobacteria - Enterobacteria	GCA_000192105.1_ASM19210v1	Yersinia enterocolitica subsp. palearctica 105.5R(r) (serotype:O:9)	4021	822	145	310	189	96	58	68	27		0.204427	0.176399	0.377129	0.229927	0.116788	0.0705596	0.0827251	0.0328467
T01913	hpq	Prokaryotes;Bacteria;Epsilonproteobacteria;Helicobacter	Epsilonproteobacteria	GCA_000192315.1_ASM19231v1	Helicobacter pylori 2017	1593	314	45	121	59	37	20	41	7		0.197112	0.143312	0.38535	0.187898	0.117834	0.0636943	0.130573	0.022293
T01914	hpw	Prokaryotes;Bacteria;Epsilonproteobacteria;Helicobacter	Epsilonproteobacteria	GCA_000192335.1_ASM19233v1	Helicobacter pylori 2018	1603	315	45	122	58	37	21	42	6		0.196507	0.142857	0.387302	0.184127	0.11746	0.0666667	0.133333	0.0190476
T01432	agr	Prokaryotes;Bacteria;Alphaproteobacteria;Agrobacterium	Alphaproteobacteria	GCA_000192635.1_ASM19263v1	Agrobacterium fabacearum H13-3	5345	676	125	231	145	78	42	74	37		0.126473	0.184911	0.341716	0.214497	0.115385	0.0621302	0.109467	0.0547337
T01964	llt	Prokaryotes;Bacteria;Firmicutes - Bacilli;Lactococcus	Firmicutes - Bacilli	GCA_000192705.1_ASM19270v1	Lactococcus lactis subsp. lactis CV56	2408	421	52	166	88	39	31	56	11		0.174834	0.123515	0.394299	0.209026	0.0926366	0.0736342	0.133017	0.0261283
T01852	bmz	Prokaryotes;Bacteria;Alphaproteobacteria;Brucella	Alphaproteobacteria	GCA_000192725.1_ASM19272v1	Brucella melitensis M28	3363	544	110	185	106	63	42	64	30		0.16176	0.202206	0.340074	0.194853	0.115809	0.0772059	0.117647	0.0551471
T01450	shg	Prokaryotes;Bacteria;Bacteroidetes;Sphingobacterium	Bacteroidetes	GCA_000192845.1_ASM19284v1	Sphingobacterium sp. 21	5169	588	101	214	142	57	41	58	20		0.113755	0.171769	0.363946	0.241497	0.0969388	0.0697279	0.0986395	0.0340136
T01449	mme	Prokaryotes;Bacteria;Gammaproteobacteria - Others;Marinomonas	Gammaproteobacteria - Others	GCA_000192865.1_ASM19286v1	Marinomonas mediterranea	4121	602	97	236	118	72	42	62	17		0.146081	0.16113	0.392027	0.196013	0.119601	0.0697674	0.10299	0.0282392
T01849	bmg	Prokaryotes;Bacteria;Alphaproteobacteria;Brucella	Alphaproteobacteria	GCA_000192885.1_ASM19288v1	Brucella melitensis M5-90	3360	543	110	185	105	63	42	64	29		0.161607	0.202578	0.3407	0.19337	0.116022	0.0773481	0.117864	0.053407
T01447	aur	Prokaryotes;Bacteria;Firmicutes - Bacilli;Aerococcus	Firmicutes - Bacilli	GCA_000193205.1_ASM19320v1	Aerococcus urinae ACS-120-V-Col10a	1726	347	41	145	64	28	29	46	13		0.201043	0.118156	0.417867	0.184438	0.0806916	0.0835735	0.132565	0.037464
T01838	btc	Prokaryotes;Bacteria;Firmicutes - Bacilli;Bacillus	Firmicutes - Bacilli	GCA_000193355.1_ASM19335v1	Bacillus thuringiensis serovar chinensis CT-43	6206	788	134	301	181	70	53	74	25		0.126974	0.170051	0.38198	0.229695	0.0888325	0.0672589	0.0939086	0.0317259
T01460	tuz	Prokaryotes;Archaea;Crenarchaeota;Thermoproteus	Crenarchaeota	GCA_000193375.1_ASM19337v1	Thermoproteus uzoniensis	2186	258	33	98	45	37	16	35	7		0.118024	0.127907	0.379845	0.174419	0.143411	0.0620155	0.135659	0.0271318
T01459	pdn	Prokaryotes;Bacteria;Bacteroidetes;Prevotella	Bacteroidetes	GCA_000193395.1_ASM19339v1	Prevotella denticola	2386	340	44	129	74	32	29	47	7		0.142498	0.129412	0.379412	0.217647	0.0941176	0.0852941	0.138235	0.0205882
T01600	clc	Prokaryotes;Bacteria;Firmicutes - Clostridia;Caldicellulosiruptor	Firmicutes - Clostridia	GCA_000193435.3_ASM19343v3	Caldicellulosiruptor lactoaceticus	2318	387	43	161	89	36	30	51	9		0.166954	0.111111	0.416021	0.229974	0.0930233	0.0775194	0.131783	0.0232558
T03638	bpet	Prokaryotes;Bacteria;Betaproteobacteria;Bordetella	Betaproteobacteria	GCA_000193595.3_ASM19359v3	Bordetella pertussis B1917	3458	538	124	185	108	60	29	56	27		0.155581	0.230483	0.343866	0.200743	0.111524	0.0539033	0.104089	0.0501859
T01954	lay	Prokaryotes;Bacteria;Firmicutes - Bacilli;Lactobacillus	Firmicutes - Bacilli	GCA_000194115.1_ASM19411v1	Lactobacillus amylovorus GRL1118	1920	312	21	130	75	18	30	47	9		0.1625	0.0673077	0.416667	0.240385	0.0576923	0.0961538	0.150641	0.0288462
T01456	hmr	Prokaryotes;Bacteria;Deltaproteobacteria;Hippea	Deltaproteobacteria	GCA_000194135.1_ASM19413v1	Hippea maritima	1677	362	48	136	64	48	27	59	7		0.215862	0.132597	0.375691	0.176796	0.132597	0.0745856	0.162983	0.019337
T01455	fte	Prokaryotes;Bacteria;Bacteroidetes;Fluviicola	Bacteroidetes	GCA_000194605.1_ASM19460v1	Fluviicola taffensis	4033	443	75	172	84	40	36	51	13		0.109844	0.1693	0.388262	0.189616	0.0902935	0.0812641	0.115124	0.0293454
T01451	ave	Prokaryotes;Archaea;Euryarchaeota;Archaeoglobus	Euryarchaeota	GCA_000194625.1_ASM19462v1	Archaeoglobus veneficus	2090	309	48	105	51	46	23	50	5		0.147847	0.15534	0.339806	0.165049	0.148867	0.0744337	0.161812	0.0161812
T01464	bgd	Prokaryotes;Bacteria;Betaproteobacteria;Burkholderia	Betaproteobacteria	GCA_000194745.1_ASM19474v1	Burkholderia gladioli BSR3	7410	877	176	316	190	100	46	73	31		0.118354	0.200684	0.360319	0.216648	0.114025	0.0524515	0.0832383	0.0353478
T01955	lcs	Prokaryotes;Bacteria;Firmicutes - Bacilli;Lacticaseibacillus	Firmicutes - Bacilli	GCA_000194765.1_ASM19476v1	Lactobacillus paracasei BD-II	3204	430	52	178	82	38	40	53	10		0.134207	0.12093	0.413953	0.190698	0.0883721	0.0930233	0.123256	0.0232558
T01956	lce	Prokaryotes;Bacteria;Firmicutes - Bacilli;Lacticaseibacillus	Firmicutes - Bacilli	GCA_000194785.1_ASM19478v1	Lactobacillus paracasei LC2W	3164	437	52	183	85	38	40	52	10		0.138116	0.118993	0.418764	0.194508	0.0869565	0.0915332	0.118993	0.0228833
T01472	pba	Prokaryotes;Bacteria;Gammaproteobacteria - Others;Pseudomonas	Gammaproteobacteria - Others	GCA_000194805.1_ASM19480v1	Pseudomonas brassicacearum subsp. brassicacearum NFM421	6095	868	179	338	164	93	56	75	31		0.142412	0.206221	0.389401	0.18894	0.107143	0.0645161	0.0864055	0.0357143
T01871	vcl	Prokaryotes;Bacteria;Gammaproteobacteria - Others;Vibrio	Gammaproteobacteria - Others	GCA_000195065.1_ASM19506v1	Vibrio cholerae O1 LMA3984-4	3153	659	101	261	135	80	45	63	13		0.209007	0.153263	0.396055	0.204856	0.121396	0.0682853	0.0955994	0.0197269
T01465	pel	Prokaryotes;Bacteria;Alphaproteobacteria;Pelagibacter	Alphaproteobacteria	GCA_000195085.1_ASM19508v1	Candidatus Pelagibacter sp. IMCC9063	1447	333	72	115	57	39	20	50	20		0.230131	0.216216	0.345345	0.171171	0.117117	0.0600601	0.15015	0.0600601
T01976	psr	Prokaryotes;Bacteria;Gammaproteobacteria - Others;Pseudomonas	Gammaproteobacteria - Others	GCA_000195105.1_ASM19510v1	Pseudomonas stutzeri DSM 4166	4302	756	139	301	142	82	51	70	24		0.175732	0.183862	0.398148	0.187831	0.108466	0.0674603	0.0925926	0.031746
T01454	dao	Prokaryotes;Bacteria;Deltaproteobacteria;Desulfobacca	Deltaproteobacteria	GCA_000195295.1_ASM19529v1	Desulfobacca acetoxidans	2866	494	87	208	78	54	32	59	14		0.172366	0.176113	0.421053	0.157895	0.109312	0.0647773	0.119433	0.0283401
T01453	cgo	Prokaryotes;Bacteria;Actinobacteria;Coriobacterium	Actinobacteria	GCA_000195315.1_ASM19531v1	Coriobacterium glomerans	1768	331	23	163	59	24	27	48	4		0.187217	0.0694864	0.492447	0.178248	0.0725076	0.081571	0.145015	0.0120846
T01457	mhd	Prokaryotes;Bacteria;Deinococcus-Thermus;Marinithermus	Deinococcus-Thermus	GCA_000195335.1_ASM19533v1	Marinithermus hydrothermalis	2205	444	82	163	78	55	27	62	18		0.201361	0.184685	0.367117	0.175676	0.123874	0.0608108	0.13964	0.0405405
T02801	lmoz	Prokaryotes;Bacteria;Firmicutes - Bacilli;Listeria	Firmicutes - Bacilli	GCA_000195395.6_ASM19539v6	Listeria monocytogenes J1-220 (serotype 4b)	2927	561	72	242	101	55	53	59	21		0.191664	0.128342	0.431373	0.180036	0.0980392	0.0944742	0.105169	0.0374332
T02776	lmoj	Prokaryotes;Bacteria;Firmicutes - Bacilli;Listeria	Firmicutes - Bacilli	GCA_000195435.4_ASM19543v4	Listeria monocytogenes J1816 (serotype 4b)	2731	530	70	227	92	54	52	56	18		0.194068	0.132075	0.428302	0.173585	0.101887	0.0981132	0.10566	0.0339623
T01824	baz	Prokaryotes;Bacteria;Firmicutes - Bacilli;Bacillus	Firmicutes - Bacilli	GCA_000195515.1_ASM19551v1	Bacillus amyloliquefaciens TA208	4089	699	133	265	150	64	44	68	20		0.170946	0.190272	0.379113	0.214592	0.0915594	0.0629471	0.0972818	0.0286123
T01937	fcf	Prokaryotes;Bacteria;Gammaproteobacteria - Others;Francisella	Gammaproteobacteria - Others	GCA_000195535.1_ASM19553v1	Francisella cf. novicida Fx1	1818	391	60	150	76	48	26	55	11		0.215072	0.153453	0.383632	0.194373	0.122762	0.0664962	0.140665	0.028133
T02078	fcn	Prokaryotes;Bacteria;Gammaproteobacteria - Others;Francisella	Gammaproteobacteria - Others	GCA_000195555.1_ASM19555v1	Francisella hispaniensis 3523	1854	394	60	146	77	51	26	56	10		0.212513	0.152284	0.370558	0.195431	0.129442	0.0659898	0.142132	0.0253807
T01452	crn	Prokaryotes;Bacteria;Firmicutes - Bacilli;Carnobacterium	Firmicutes - Bacilli	GCA_000195575.1_ASM19557v1	Carnobacterium sp. 17-4	2474	484	64	197	109	36	48	53	21		0.195635	0.132231	0.407025	0.225207	0.0743802	0.0991736	0.109504	0.0433884
T00141	bbr	Prokaryotes;Bacteria;Betaproteobacteria;Bordetella	Betaproteobacteria	GCA_000195675.1_ASM19567v1	Bordetella bronchiseptica RB50	4994	624	140	213	128	74	29	64	34		0.12495	0.224359	0.341346	0.205128	0.11859	0.0464744	0.102564	0.0544872
T00140	bpa	Prokaryotes;Bacteria;Betaproteobacteria;Bordetella	Betaproteobacteria	GCA_000195695.1_ASM19569v1	Bordetella parapertussis 12822	4185	594	135	206	119	68	29	63	33		0.141935	0.227273	0.346801	0.200337	0.114478	0.0488215	0.106061	0.0555556
T00139	bpe	Prokaryotes;Bacteria;Betaproteobacteria;Bordetella	Betaproteobacteria	GCA_000195715.1_ASM19571v1	Bordetella pertussis Tohama I	3447	536	122	185	108	60	29	56	27		0.155498	0.227612	0.345149	0.201493	0.11194	0.0541045	0.104478	0.0503731
T00018	rpr	Prokaryotes;Bacteria;Alphaproteobacteria;Rickettsia	Alphaproteobacteria	GCA_000195735.1_ASM19573v1	Rickettsia prowazekii Madrid E	834	202	50	67	34	10	14	35	10		0.242206	0.247525	0.331683	0.168317	0.049505	0.0693069	0.173267	0.049505
T00171	dvu	Prokaryotes;Bacteria;Deltaproteobacteria;Desulfovibrio	Deltaproteobacteria	GCA_000195755.1_ASM19575v1	Desulfovibrio vulgaris Hildenborough	3531	513	80	215	92	48	33	63	20		0.145285	0.155945	0.419103	0.179337	0.0935673	0.0643275	0.122807	0.0389864
T00153	rpa	Prokaryotes;Bacteria;Alphaproteobacteria;Rhodopseudomonas	Alphaproteobacteria	GCA_000195775.1_ASM19577v1	Rhodopseudomonas palustris CGA009	4822	675	146	249	120	77	36	69	28		0.139983	0.216296	0.368889	0.177778	0.114074	0.0533333	0.102222	0.0414815
T00067	lin	Prokaryotes;Bacteria;Firmicutes - Bacilli;Listeria	Firmicutes - Bacilli	GCA_000195795.1_ASM19579v1	Listeria innocua (serotype 6a)	3043	550	71	231	103	55	49	59	20		0.180743	0.129091	0.42	0.187273	0.1	0.0890909	0.107273	0.0363636
T00151	cdi	Prokaryotes;Bacteria;Actinobacteria;Corynebacterium	Actinobacteria	GCA_000195815.1_ASM19581v1	Corynebacterium diphtheriae NCTC 13129	2272	416	61	163	71	52	29	57	11		0.183099	0.146635	0.391827	0.170673	0.125	0.0697115	0.137019	0.0264423
T00047	mle	Prokaryotes;Bacteria;Actinobacteria;Mycobacterium	Actinobacteria	GCA_000195855.1_ASM19585v1	Mycobacterium leprae TN	1605	379	56	153	59	48	28	52	10		0.236137	0.147757	0.403694	0.155673	0.126649	0.0738786	0.137203	0.0263852
T00055	mpu	Prokaryotes;Bacteria;Tenericutes;Mycoplasmopsis	Tenericutes	GCA_000195875.1_ASM19587v1	Mycoplasma pulmonis	782	149	13	60	38	5	11	26	12		0.190537	0.0872483	0.402685	0.255034	0.033557	0.0738255	0.174497	0.0805369
T00271	mba	Prokaryotes;Archaea;Euryarchaeota;Methanosarcina	Euryarchaeota	GCA_000195895.1_ASM19589v1	Methanosarcina barkeri Fusaro	3625	442	84	167	65	53	32	53	7		0.121931	0.190045	0.377828	0.147059	0.11991	0.0723982	0.11991	0.0158371
T00024	pab	Prokaryotes;Archaea;Euryarchaeota;Pyrococcus	Euryarchaeota	GCA_000195935.2_ASM19593v2	Pyrococcus abyssi	1784	294	46	120	51	36	16	40	6		0.164798	0.156463	0.408163	0.173469	0.122449	0.0544218	0.136054	0.0204082
T00351	rme	Prokaryotes;Bacteria;Betaproteobacteria;Cupriavidus	Betaproteobacteria	GCA_000196015.1_ASM19601v1	Cupriavidus metallidurans	6488	761	176	272	142	95	39	62	43		0.117293	0.231275	0.357424	0.186597	0.124836	0.0512484	0.0814717	0.0565046
T00104	san	Prokaryotes;Bacteria;Firmicutes - Bacilli;Streptococcus	Firmicutes - Bacilli	GCA_000196055.1_ASM19605v1	Streptococcus agalactiae NEM316 (serotype III)	2094	392	42	169	75	29	37	51	12		0.187202	0.107143	0.431122	0.191327	0.0739796	0.0943878	0.130102	0.0306122
T00117	tws	Prokaryotes;Bacteria;Actinobacteria;Tropheryma	Actinobacteria	GCA_000196075.1_ASM19607v1	Tropheryma whipplei TW08/27	783	226	30	88	39	22	17	42	9		0.288633	0.132743	0.389381	0.172566	0.0973451	0.0752212	0.185841	0.039823
T00120	vpa	Prokaryotes;Bacteria;Gammaproteobacteria - Others;Vibrio	Gammaproteobacteria - Others	GCA_000196095.1_ASM19609v1	Vibrio parahaemolyticus RIMD 2210633	4832	782	136	305	163	83	53	71	25		0.161838	0.173913	0.390026	0.20844	0.106138	0.0677749	0.0907928	0.0319693
T00146	wsu	Prokaryotes;Bacteria;Epsilonproteobacteria;Wolinella	Epsilonproteobacteria	GCA_000196135.1_ASM19613v1	Wolinella succinogenes	2044	393	60	162	59	43	28	52	10		0.19227	0.152672	0.412214	0.150127	0.109415	0.0712468	0.132316	0.0254453
T00149	plu	Prokaryotes;Bacteria;Gammaproteobacteria - Enterobacteria;Photorhabdus	Gammaproteobacteria - Enterobacteria	GCA_000196155.1_ASM19615v1	Photorhabdus laumondii subsp. laumondii TTO1	4683	739	126	279	164	86	52	74	18		0.157805	0.170501	0.377537	0.221922	0.116373	0.0703654	0.100135	0.0243572
T00159	bba	Prokaryotes;Bacteria;Other proteobacteria;Bdellovibrio	Other proteobacteria	GCA_000196175.1_ASM19617v1	Bdellovibrio bacteriovorus HD100	3583	445	68	183	92	41	28	54	15		0.124198	0.152809	0.411236	0.206742	0.0921348	0.0629213	0.121348	0.0337079
T00194	bga	Prokaryotes;Bacteria;Spirochaetes;Borreliella	Spirochaetes	GCA_000196215.1_ASM19621v1	Borrelia garinii subsp. bavariensis	932	167	10	66	43	6	17	29	6		0.179185	0.0598802	0.39521	0.257485	0.0359281	0.101796	0.173653	0.0359281
T00421	art	Prokaryotes;Bacteria;Actinobacteria;Arthrobacter	Actinobacteria	GCA_000196235.1_ASM19623v1	Arthrobacter sp. FB24	4506	585	97	217	129	66	37	61	15		0.129827	0.165812	0.37094	0.220513	0.112821	0.0632479	0.104274	0.025641
T00173	ppr	Prokaryotes;Bacteria;Gammaproteobacteria - Others;Photobacterium	Gammaproteobacteria - Others	GCA_000196255.1_ASM19625v1	Photobacterium profundum	5480	825	145	336	176	79	56	71	31		0.150547	0.175758	0.407273	0.213333	0.0957576	0.0678788	0.0860606	0.0375758
T00353	dge	Prokaryotes;Bacteria;Deinococcus-Thermus;Deinococcus	Deinococcus-Thermus	GCA_000196275.1_ASM19627v1	Deinococcus geothermalis	3054	507	86	193	99	57	32	62	10		0.166012	0.169625	0.380671	0.195266	0.112426	0.0631164	0.122288	0.0197239
T01368	nla	Prokaryotes;Bacteria;Betaproteobacteria;Neisseria	Betaproteobacteria	GCA_000196295.1_ASM19629v1	Neisseria lactamica	1972	443	85	167	77	47	33	54	14		0.224645	0.191874	0.376975	0.173815	0.106095	0.0744921	0.121896	0.0316027
T01256	cat	Prokaryotes;Bacteria;Bacteroidetes;Croceibacter	Bacteroidetes	GCA_000196315.1_ASM19631v1	Croceibacter atlanticus	2702	386	56	147	67	44	35	54	10		0.142857	0.145078	0.380829	0.173575	0.11399	0.0906736	0.139896	0.0259067
T00244	cgb	Prokaryotes;Bacteria;Actinobacteria;Corynebacterium	Actinobacteria	GCA_000196335.1_ASM19633v1	Corynebacterium glutamicum ATCC 13032 (Bielefeld)	3057	443	69	177	77	55	31	54	12		0.144913	0.155756	0.399549	0.173815	0.124153	0.0699774	0.121896	0.027088
T00302	nmu	Prokaryotes;Bacteria;Betaproteobacteria;Nitrosospira	Betaproteobacteria	GCA_000196355.1_ASM19635v1	Nitrosospira multiformis	2805	516	97	202	96	52	31	59	28		0.183957	0.187984	0.391473	0.186047	0.100775	0.0600775	0.114341	0.0542636
T00500	asa	Prokaryotes;Bacteria;Gammaproteobacteria - Others;Aeromonas	Gammaproteobacteria - Others	GCA_000196395.1_ASM19639v1	Aeromonas salmonicida subsp. salmonicida A449	4437	739	128	289	155	82	56	67	20		0.166554	0.173207	0.391069	0.209743	0.110961	0.0757781	0.0906631	0.0270636
T00636	btr	Prokaryotes;Bacteria;Alphaproteobacteria;Bartonella	Alphaproteobacteria	GCA_000196435.1_ASM19643v1	Bartonella tribocorum CIP 105476	2154	353	63	134	67	32	20	52	17		0.163881	0.17847	0.379603	0.189802	0.0906516	0.0566572	0.147309	0.0481586
T01334	cst	Prokaryotes;Bacteria;Firmicutes - Clostridia;Acetoanaerobium	Firmicutes - Clostridia	GCA_000196455.1_ASM19645v1	Acetoanaerobium sticklandii	2573	449	60	189	84	50	29	58	12		0.174504	0.13363	0.420935	0.187082	0.111359	0.064588	0.129176	0.0267261
T00941	pay	Prokaryotes;Bacteria;Gammaproteobacteria - Enterobacteria;Photorhabdus	Gammaproteobacteria - Enterobacteria	GCA_000196475.1_ASM19647v1	Photorhabdus asymbiotica	4417	730	130	270	166	82	50	70	20		0.165271	0.178082	0.369863	0.227397	0.112329	0.0684932	0.0958904	0.0273973
T00782	vsa	Prokaryotes;Bacteria;Gammaproteobacteria - Others;Aliivibrio	Gammaproteobacteria - Others	GCA_000196495.1_ASM19649v1	Aliivibrio salmonicida	3915	658	112	258	128	75	54	62	18		0.168072	0.170213	0.392097	0.194529	0.113982	0.0820669	0.0942249	0.0273556
T01260	naz	Prokaryotes;Bacteria;Cyanobacteria;Trichormus	Cyanobacteria	GCA_000196515.1_ASM19651v1	'Nostoc azollae' 0708	3651	512	93	196	94	57	34	57	28		0.140236	0.181641	0.382812	0.183594	0.111328	0.0664062	0.111328	0.0546875
T01419	blm	Prokaryotes;Bacteria;Actinobacteria;Bifidobacterium	Actinobacteria	GCA_000196555.1_ASM19655v1	Bifidobacterium longum subsp. longum JCM 1217	1924	344	42	134	71	34	29	46	7		0.178794	0.122093	0.389535	0.206395	0.0988372	0.0843023	0.133721	0.0203488
T01420	blf	Prokaryotes;Bacteria;Actinobacteria;Bifidobacterium	Actinobacteria	GCA_000196575.1_ASM19657v1	Bifidobacterium longum subsp. infantis 157F	1999	344	42	131	75	33	30	45	6		0.172086	0.122093	0.380814	0.218023	0.0959302	0.0872093	0.130814	0.0174419
T01259	snc	Prokaryotes;Bacteria;Firmicutes - Bacilli;Streptococcus	Firmicutes - Bacilli	GCA_000196595.1_ASM19659v1	Streptococcus pneumoniae TCH8431/19A (serotype 19A)	2275	396	46	164	79	36	35	51	11		0.174066	0.116162	0.414141	0.199495	0.0909091	0.0883838	0.128788	0.0277778
T01270	ebi	Prokaryotes;Bacteria;Gammaproteobacteria - Enterobacteria;Erwinia	Gammaproteobacteria - Enterobacteria	GCA_000196615.1_ASM19661v1	Erwinia billingiae	4917	835	158	315	193	95	55	64	22		0.169819	0.189222	0.377246	0.231138	0.113772	0.0658683	0.0766467	0.0263473
T01261	mev	Prokaryotes;Archaea;Euryarchaeota;Methanohalobium	Euryarchaeota	GCA_000196655.1_ASM19665v1	Methanohalobium evestigatum	2254	358	49	158	51	47	24	45	4		0.158829	0.136872	0.441341	0.142458	0.131285	0.0670391	0.125698	0.0111732
T01479	pdx	Prokaryotes;Bacteria;Actinobacteria;Pseudonocardia	Actinobacteria	GCA_000196675.1_ASM19667v1	Pseudonocardia dioxanivorans	6681	726	159	257	142	93	36	72	21		0.108666	0.219008	0.353994	0.195592	0.128099	0.0495868	0.0991736	0.0289256
T01352	req	Prokaryotes;Bacteria;Actinobacteria;Rhodococcus	Actinobacteria	GCA_000196695.1_ASM19669v1	Rhodococcus hoagii	4512	605	115	227	114	65	37	72	18		0.134087	0.190083	0.375207	0.18843	0.107438	0.061157	0.119008	0.0297521
T01321	bao	Prokaryotes;Bacteria;Firmicutes - Bacilli;Bacillus	Firmicutes - Bacilli	GCA_000196735.1_ASM19673v1	Bacillus amyloliquefaciens DSM 7	3922	699	130	272	148	64	43	68	20		0.178225	0.18598	0.389127	0.211731	0.0915594	0.0615165	0.0972818	0.0286123
T01262	hpl	Prokaryotes;Bacteria;Epsilonproteobacteria;Helicobacter	Epsilonproteobacteria	GCA_000196755.1_ASM19675v1	Helicobacter pylori B8	1720	319	45	124	59	38	20	43	6		0.185465	0.141066	0.388715	0.184953	0.119122	0.0626959	0.134796	0.0188088
T01263	acd	Prokaryotes;Bacteria;Gammaproteobacteria - Others;Acinetobacter	Gammaproteobacteria - Others	GCA_000196795.1_ASM19679v1	Acinetobacter oleivorans	3874	571	119	197	117	69	42	58	12		0.147393	0.208406	0.345009	0.204904	0.120841	0.0735552	0.101576	0.0210158
T01281	nde	Prokaryotes;Bacteria;Nitrospirae;Nitrospira	Nitrospirae	GCA_000196815.1_ASM19681v1	Nitrospira defluvii	4268	540	80	235	94	53	37	64	15		0.126523	0.148148	0.435185	0.174074	0.0981481	0.0685185	0.118519	0.0277778
T01269	amd	Prokaryotes;Bacteria;Actinobacteria;Amycolatopsis	Actinobacteria	GCA_000196835.1_ASM19683v1	Amycolatopsis mediterranei U32	9228	900	118	340	245	89	43	86	22		0.0975293	0.131111	0.377778	0.272222	0.0988889	0.0477778	0.0955556	0.0244444
T01267	lgs	Prokaryotes;Bacteria;Firmicutes - Bacilli;Leuconostoc	Firmicutes - Bacilli	GCA_000196855.1_ASM19685v1	Leuconostoc gelidum subsp. gasicomitatum	1913	353	39	146	70	24	34	52	12		0.184527	0.110482	0.413598	0.1983	0.0679887	0.0963173	0.147309	0.0339943
T01311	hel	Prokaryotes;Bacteria;Gammaproteobacteria - Others;Halomonas	Gammaproteobacteria - Others	GCA_000196875.2_ASM19687v2	Halomonas elongata	3625	647	106	244	139	81	41	66	28		0.178483	0.163833	0.377125	0.214838	0.125193	0.0633694	0.102009	0.0432767
T01271	hje	Prokaryotes;Archaea;Euryarchaeota;Halalkalicoccus	Euryarchaeota	GCA_000196895.1_ASM19689v1	Halalkalicoccus jeotgali	3873	387	58	135	77	62	21	45	12		0.0999225	0.149871	0.348837	0.198966	0.160207	0.0542636	0.116279	0.0310078
T01320	aai	Prokaryotes;Bacteria;Actinobacteria;Glutamicibacter	Actinobacteria	GCA_000197735.1_ASM19773v1	Glutamicibacter arilaitensis	3436	495	78	192	97	56	34	56	14		0.144063	0.157576	0.387879	0.19596	0.113131	0.0686869	0.113131	0.0282828
T02219	lmw	Prokaryotes;Bacteria;Firmicutes - Bacilli;Listeria	Firmicutes - Bacilli	GCA_000197755.2_ASM19775v2	Listeria monocytogenes SLCC2755 (serotype 1/2b)	2940	567	72	246	100	57	54	59	19		0.192857	0.126984	0.433862	0.176367	0.100529	0.0952381	0.104056	0.0335097
T01272	rsc	Prokaryotes;Bacteria;Betaproteobacteria;Ralstonia	Betaproteobacteria	GCA_000197855.1_ASM19785v1	Ralstonia solanacearum CFBP2957	3229	542	105	198	105	64	31	59	21		0.167854	0.193727	0.365314	0.193727	0.118081	0.0571956	0.108856	0.0387454
T01395	hif	Prokaryotes;Bacteria;Gammaproteobacteria - Others;Haemophilus	Gammaproteobacteria - Others	GCA_000197875.1_ASM19787v1	Haemophilus influenzae F3031 (nontypeable)	1774	463	63	171	101	57	36	58	9		0.260992	0.136069	0.36933	0.218143	0.12311	0.0777538	0.12527	0.0194384
T01300	gpb	Prokaryotes;Bacteria;Gammaproteobacteria - Others;unclassified Gammaproteobacteria	Gammaproteobacteria - Others	GCA_000198515.1_ASM19851v1	Gamma proteobacterium HdN1	3763	587	115	234	97	61	45	62	13		0.155993	0.195911	0.398637	0.165247	0.103918	0.076661	0.105622	0.0221465
T01355	brh	Prokaryotes;Bacteria;Betaproteobacteria;Mycetohabitans	Betaproteobacteria	GCA_000198775.1_ASM19877v1	Mycetohabitans rhizoxinica	3870	522	94	205	97	57	30	56	15		0.134884	0.180077	0.39272	0.185824	0.109195	0.0574713	0.10728	0.0287356
T01410	atm	Prokaryotes;Bacteria;Chloroflexi;Anaerolinea	Chloroflexi	GCA_000199675.1_ASM19967v1	Anaerolinea thermophila	3167	451	65	190	97	46	30	45	19		0.142406	0.144124	0.421286	0.215078	0.101996	0.0665188	0.0997783	0.0421286
T01400	hil	Prokaryotes;Bacteria;Gammaproteobacteria - Others;Haemophilus	Gammaproteobacteria - Others	GCA_000200475.1_ASM20047v1	Haemophilus influenzae F3047 (nontypeable)	1786	463	64	171	100	57	36	59	9		0.259239	0.138229	0.36933	0.215983	0.12311	0.0777538	0.12743	0.0194384
T01375	hfe	Prokaryotes;Bacteria;Epsilonproteobacteria;Helicobacter	Epsilonproteobacteria	GCA_000200595.1_ASM20059v1	Helicobacter felis	1654	301	41	115	57	36	19	43	7		0.181983	0.136213	0.38206	0.189369	0.119601	0.0631229	0.142857	0.0232558
T01380	csy	Prokaryotes;Archaea;Thaumarchaeota;Cenarchaeum	Thaumarchaeota	GCA_000200715.1_ASM20071v1	Cenarchaeum symbiosum	2017	247	29	93	35	36	19	41	6		0.122459	0.117409	0.376518	0.1417	0.145749	0.0769231	0.165992	0.0242915
T01418	mha	Prokaryotes;Bacteria;Tenericutes;Mycoplasma	Tenericutes	GCA_000200735.1_ASM20073v1	Mycoplasma haemofelis Langford 1	1545	95	6	35	23	2	6	24	9		0.0614887	0.0631579	0.368421	0.242105	0.0210526	0.0631579	0.252632	0.0947368
T01423	mts	Prokaryotes;Bacteria;Actinobacteria;Microbacterium	Actinobacteria	GCA_000202635.1_ASM20263v1	Microbacterium testaceum	3676	492	66	189	109	59	36	56	17		0.133841	0.134146	0.384146	0.221545	0.119919	0.0731707	0.113821	0.0345528
T01446	amv	Prokaryotes;Bacteria;Alphaproteobacteria;Acidiphilium	Alphaproteobacteria	GCA_000202835.1_ASM20283v1	Acidiphilium multivorum	3949	586	148	190	104	67	32	67	23		0.148392	0.25256	0.324232	0.177474	0.114334	0.0546075	0.114334	0.0392491
T01444	sgg	Prokaryotes;Bacteria;Firmicutes - Bacilli;Streptococcus	Firmicutes - Bacilli	GCA_000203195.1_ASM20319v1	Streptococcus gallolyticus subsp. gallolyticus ATCC BAA-2069	2330	438	44	191	87	42	34	55	11		0.187983	0.100457	0.436073	0.19863	0.0958904	0.0776256	0.125571	0.0251142
T01442	msk	Prokaryotes;Bacteria;Tenericutes;Mycoplasma	Tenericutes	GCA_000203215.1_ASM20321v1	Mycoplasma suis KI3806	799	72	5	21	15	2	7	23	7		0.0901126	0.0694444	0.291667	0.208333	0.0277778	0.0972222	0.319444	0.0972222
T00115	lpl	Prokaryotes;Bacteria;Firmicutes - Bacilli;Lactiplantibacillus	Firmicutes - Bacilli	GCA_000203855.3_ASM20385v3	Lactobacillus plantarum WCFS1	3108	482	51	206	88	41	42	67	14		0.155084	0.105809	0.427386	0.182573	0.0850622	0.0871369	0.139004	0.0290456
T00268	reu	Prokaryotes;Bacteria;Betaproteobacteria;Cupriavidus	Betaproteobacteria	GCA_000203875.1_ASM20387v1	Cupriavidus pinatubonensis JMP134	6446	809	205	285	141	96	43	67	44		0.125504	0.253399	0.352287	0.174289	0.118665	0.053152	0.0828183	0.0543881
T00440	pde	Prokaryotes;Bacteria;Alphaproteobacteria;Paracoccus	Alphaproteobacteria	GCA_000203895.1_ASM20389v1	Paracoccus denitrificans	5077	668	151	238	127	73	34	68	37		0.131574	0.226048	0.356287	0.19012	0.109281	0.0508982	0.101796	0.0553892
T00398	bam	Prokaryotes;Bacteria;Betaproteobacteria;Burkholderia	Betaproteobacteria	GCA_000203915.1_ASM20391v1	Burkholderia ambifaria AMMD	6610	850	184	299	181	95	47	71	36		0.128593	0.216471	0.351765	0.212941	0.111765	0.0552941	0.0835294	0.0423529
T00428	shn	Prokaryotes;Bacteria;Gammaproteobacteria - Others;Shewanella	Gammaproteobacteria - Others	GCA_000203935.1_ASM20393v1	Shewanella sp. ANA-3	4360	688	127	266	136	69	53	66	19		0.157798	0.184593	0.386628	0.197674	0.100291	0.0770349	0.0959302	0.0276163
T00415	bch	Prokaryotes;Bacteria;Betaproteobacteria;Burkholderia	Betaproteobacteria	GCA_000203955.1_ASM20395v1	Burkholderia cenocepacia HI2424	6919	844	176	304	177	100	42	71	31		0.121983	0.208531	0.36019	0.209716	0.118483	0.049763	0.0841232	0.0367299
T00277	ava	Prokaryotes;Bacteria;Cyanobacteria;Trichormus	Cyanobacteria	GCA_000204075.1_ASM20407v1	Trichormus variabilis	5706	777	138	342	152	72	39	58	45		0.136172	0.177606	0.440154	0.195624	0.0926641	0.0501931	0.0746461	0.0579151
T01462	avr	Prokaryotes;Bacteria;Gammaproteobacteria - Others;Aeromonas	Gammaproteobacteria - Others	GCA_000204115.1_ASM20411v1	Aeromonas veronii B565	4028	749	131	295	159	81	54	69	13		0.185948	0.1749	0.393858	0.212283	0.108144	0.0720961	0.0921228	0.0173565
T01466	cpm	Prokaryotes;Bacteria;Chlamydiae;Chlamydia	Chlamydiae	GCA_000204135.1_ASM20413v1	Chlamydia pecorum E58	988	209	29	80	43	19	16	32	7		0.211538	0.138756	0.382775	0.205742	0.0909091	0.076555	0.15311	0.0334928
T01471	vma	Prokaryotes;Bacteria;Actinobacteria;Micromonospora	Actinobacteria	GCA_000204155.1_ASM20415v1	Micromonospora maris	6009	651	98	236	159	71	37	74	15		0.108337	0.150538	0.362519	0.24424	0.109063	0.0568356	0.113671	0.0230415
T02097	chb	Prokaryotes;Bacteria;Chlamydiae;Chlamydia	Chlamydiae	GCA_000204255.1_ASM20425v1	Chlamydia psittaci 6BC	1009	204	26	83	43	17	15	32	5		0.20218	0.127451	0.406863	0.210784	0.0833333	0.0735294	0.156863	0.0245098
T01835	bql	Prokaryotes;Bacteria;Firmicutes - Bacilli;Bacillus	Firmicutes - Bacilli	GCA_000204275.1_ASM20427v1	Bacillus amyloliquefaciens LL3	4228	699	131	268	150	64	44	67	20		0.165326	0.187411	0.383405	0.214592	0.0915594	0.0629471	0.0958512	0.0286123
T01473	pmk	Prokaryotes;Bacteria;Gammaproteobacteria - Others;Pseudomonas	Gammaproteobacteria - Others	GCA_000204295.1_ASM20429v1	Pseudomonas mendocina NK-01	4958	763	149	288	145	87	47	77	32		0.153893	0.195282	0.377457	0.190039	0.114024	0.061599	0.100917	0.0419397
T01475	cbn	Prokaryotes;Bacteria;Firmicutes - Clostridia;Clostridium	Firmicutes - Clostridia	GCA_000204565.1_ASM20456v1	Clostridium botulinum BKT015925	2994	421	40	192	86	28	36	54	10		0.140615	0.0950119	0.456057	0.204276	0.0665083	0.0855107	0.128266	0.023753
T01470	sst	Prokaryotes;Bacteria;Firmicutes - Bacilli;Streptococcus	Firmicutes - Bacilli	GCA_000204625.1_ASM20462v1	Streptococcus suis ST3 (serotype 3)	1952	384	42	155	80	34	33	53	10		0.196721	0.109375	0.403646	0.208333	0.0885417	0.0859375	0.138021	0.0260417
T01463	adk	Prokaryotes;Bacteria;Betaproteobacteria;Alicycliphilus	Betaproteobacteria	GCA_000204645.1_ASM20464v1	Alicycliphilus denitrificans K601	4696	625	137	225	109	72	39	65	28		0.133092	0.2192	0.36	0.1744	0.1152	0.0624	0.104	0.0448
T01888	sut	Prokaryotes;Bacteria;Firmicutes - Bacilli;Staphylococcus	Firmicutes - Bacilli	GCA_000204665.1_ASM20466v1	Staphylococcus aureus subsp. aureus T0131 (MRSA)	2711	513	86	196	104	53	35	55	15		0.189229	0.167641	0.382066	0.202729	0.103314	0.0682261	0.107212	0.0292398
T01960	ljh	Prokaryotes;Bacteria;Firmicutes - Bacilli;Lactobacillus	Firmicutes - Bacilli	GCA_000204985.1_ASM20498v1	Lactobacillus johnsonii DPC 6026	1772	298	23	122	73	20	28	43	10		0.168172	0.0771812	0.409396	0.244966	0.0671141	0.0939597	0.144295	0.033557
T01469	scc	Prokaryotes;Bacteria;Spirochaetes;Sphaerochaeta	Spirochaetes	GCA_000208385.1_ASM20838v1	Sphaerochaeta coccoides	1822	347	49	115	78	35	30	50	6		0.19045	0.14121	0.331412	0.224784	0.100865	0.0864553	0.144092	0.0172911
T01474	ssg	Prokaryotes;Bacteria;Firmicutes - Others;Selenomonas	Firmicutes - Others	GCA_000208405.1_ASM20840v1	Selenomonas sputigena	2255	400	47	164	76	48	34	51	9		0.177384	0.1175	0.41	0.19	0.12	0.085	0.1275	0.0225
T01482	gan	Prokaryotes;Bacteria;Gammaproteobacteria - Others;Gallibacterium	Gammaproteobacteria - Others	GCA_000209675.1_ASM20967v1	Gallibacterium anatis	2500	559	87	207	112	69	44	61	13		0.2236	0.155635	0.370304	0.200358	0.123435	0.078712	0.109123	0.0232558
T02594	mfp	Prokaryotes;Bacteria;Tenericutes;Mycoplasmopsis	Tenericutes	GCA_000209735.1_ASM20973v1	Mycoplasmopsis fermentans PG18	893	133	6	56	31	4	13	26	5		0.148936	0.0451128	0.421053	0.233083	0.0300752	0.0977444	0.195489	0.037594
T01989	lml	Prokaryotes;Bacteria;Firmicutes - Bacilli;Listeria	Firmicutes - Bacilli	GCA_000209755.1_ASM20975v1	Listeria monocytogenes L99 (serotype 4a)	2925	551	69	233	102	55	53	59	19		0.188376	0.125227	0.422868	0.185118	0.0998185	0.0961887	0.107078	0.0344828
T02607	bso	Prokaryotes;Bacteria;Firmicutes - Bacilli;Bacillus	Firmicutes - Bacilli	GCA_000209795.2_ASM20979v2	Bacillus subtilis subsp. natto BEST195	4477	731	134	283	154	69	49	66	22		0.163279	0.183311	0.387141	0.21067	0.0943912	0.0670315	0.0902873	0.0300958
T02581	bfi	Prokaryotes;Bacteria;Firmicutes - Clostridia;Butyrivibrio	Firmicutes - Clostridia	GCA_000209815.1_ASM20981v1	Butyrivibrio fibrisolvens	2904	385	38	150	89	40	31	54	7		0.132576	0.0987013	0.38961	0.231169	0.103896	0.0805195	0.14026	0.0181818
T02601	rum	Prokaryotes;Bacteria;Firmicutes - Clostridia;Ruminococcus	Firmicutes - Clostridia	GCA_000209835.1_ASM20983v1	Ruminococcus sp. SR1/5	3260	430	46	185	84	44	39	55	12		0.131902	0.106977	0.430233	0.195349	0.102326	0.0906977	0.127907	0.027907
T02592	fpa	Prokaryotes;Bacteria;Firmicutes - Clostridia;Faecalibacterium	Firmicutes - Clostridia	GCA_000209855.1_ASM20985v1	Faecalibacterium prausnitzii SL3/3	2746	374	32	163	70	34	36	54	11		0.136198	0.0855615	0.435829	0.187166	0.0909091	0.0962567	0.144385	0.0294118
T02611	bprs	Prokaryotes;Bacteria;Firmicutes - Clostridia;unclassified Clostridiales	Firmicutes - Clostridia	GCA_000209895.1_ASM20989v1	Butyrate-producing bacterium SS3/4	2993	389	40	174	78	38	32	46	13		0.12997	0.102828	0.447301	0.200514	0.0976864	0.0822622	0.118252	0.033419
T02590	esu	Prokaryotes;Bacteria;Firmicutes - Clostridia;unclassified Ruminococcaceae	Firmicutes - Clostridia	GCA_000209915.1_ASM20991v1	Eubacterium siraeum 70/3	2347	332	30	132	85	21	28	42	9		0.141457	0.0903614	0.39759	0.256024	0.063253	0.0843373	0.126506	0.0271084
T02587	ert	Prokaryotes;Bacteria;Firmicutes - Clostridia;unclassified Lachnospiraceae	Firmicutes - Clostridia	GCA_000209935.1_ASM20993v1	Eubacterium rectale DSM 17629	2898	413	34	191	86	34	32	53	9		0.142512	0.0823245	0.46247	0.208232	0.0823245	0.0774818	0.128329	0.0217918
T02588	era	Prokaryotes;Bacteria;Firmicutes - Clostridia;unclassified Lachnospiraceae	Firmicutes - Clostridia	GCA_000209955.1_ASM20995v1	Eubacterium rectale M104/1	3212	419	35	190	85	38	34	55	9		0.130448	0.0835322	0.453461	0.202864	0.0906921	0.0811456	0.131265	0.0214797
T02593	mhg	Prokaryotes;Bacteria;Firmicutes - Others;Megamonas	Firmicutes - Others	GCA_000209975.1_ASM20997v1	Megamonas hypermegale	2118	340	36	152	57	38	27	44	3		0.160529	0.105882	0.447059	0.167647	0.111765	0.0794118	0.129412	0.00882353
T02598	rim	Prokaryotes;Bacteria;Firmicutes - Clostridia;Roseburia	Firmicutes - Clostridia	GCA_000209995.1_ASM20999v1	Roseburia intestinalis M50/1	3478	468	35	194	122	43	40	54	15		0.13456	0.0747863	0.41453	0.260684	0.0918803	0.0854701	0.115385	0.0320513
T02605	rob	Prokaryotes;Bacteria;Firmicutes - Clostridia;Blautia	Firmicutes - Clostridia	GCA_000210015.1_ASM21001v1	Blautia obeum	3155	452	43	190	96	44	47	53	13		0.143265	0.0951327	0.420354	0.212389	0.0973451	0.103982	0.117257	0.0287611
T02606	rto	Prokaryotes;Bacteria;Firmicutes - Clostridia;Mediterraneibacter	Firmicutes - Clostridia	GCA_000210035.1_ASM21003v1	Ruminococcus torques	2798	427	39	183	90	43	38	53	8		0.152609	0.0913349	0.428571	0.210773	0.100703	0.088993	0.124122	0.0187354
T02609	gpa	Prokaryotes;Bacteria;Actinobacteria;Gordonibacter	Actinobacteria	GCA_000210055.1_ASM21005v1	Gordonibacter pamelaeae	2027	204	28	76	42	18	11	35	4		0.100641	0.137255	0.372549	0.205882	0.0882353	0.0539216	0.171569	0.0196078
T02579	bxy	Prokaryotes;Bacteria;Bacteroidetes;Bacteroides	Bacteroidetes	GCA_000210075.1_ASM21007v1	Bacteroides xylanisolvens	4407	525	64	200	133	45	46	53	14		0.119129	0.121905	0.380952	0.253333	0.0857143	0.087619	0.100952	0.0266667
T02600	rch	Prokaryotes;Bacteria;Firmicutes - Clostridia;Ruminococcus	Firmicutes - Clostridia	GCA_000210095.1_ASM21009v1	Ruminococcus champanellensis	2114	337	34	125	90	28	28	44	7		0.159413	0.10089	0.37092	0.267062	0.0830861	0.0830861	0.130564	0.0207715
T02585	ene	Prokaryotes;Bacteria;Firmicutes - Bacilli;Enterococcus	Firmicutes - Bacilli	GCA_000210115.1_ASM21011v1	Enterococcus faecalis 7L76	2295	391	42	160	83	35	33	47	12		0.17037	0.107417	0.409207	0.212276	0.0895141	0.084399	0.120205	0.0306905
T01940	gsk	Prokaryotes;Bacteria;Deltaproteobacteria;Geobacter	Deltaproteobacteria	GCA_000210155.1_ASM21015v1	Geobacter sulfurreducens KN400	3324	590	92	277	97	51	37	57	15		0.177497	0.155932	0.469492	0.164407	0.0864407	0.0627119	0.0966102	0.0254237
T01869	sue	Prokaryotes;Bacteria;Firmicutes - Bacilli;Staphylococcus	Firmicutes - Bacilli	GCA_000210315.1_ASM21031v1	Staphylococcus aureus subsp. aureus ED133	2653	511	85	192	107	53	36	55	14		0.192612	0.166341	0.375734	0.209393	0.103718	0.0704501	0.107632	0.0273973
T02608	arp	Prokaryotes;Bacteria;Cyanobacteria;Arthrospira	Cyanobacteria	GCA_000210375.1_ASM21037v1	Arthrospira platensis	6630	629	93	273	123	77	35	59	23		0.0948718	0.147854	0.434022	0.195548	0.122417	0.0556439	0.0937997	0.036566
T02069	elh	Prokaryotes;Bacteria;Gammaproteobacteria - Enterobacteria;Escherichia	Gammaproteobacteria - Enterobacteria	GCA_000210475.1_ASM21047v1	Escherichia coli O78:H11:K80 H10407 (ETEC)	4875	977	189	362	222	123	68	70	25		0.20041	0.193449	0.370522	0.227226	0.125896	0.0696008	0.0716479	0.0255885
T01966	csw	Prokaryotes;Bacteria;Chlamydiae;Chlamydia	Chlamydiae	GCA_000210495.1_ASM21049v1	Chlamydia trachomatis Sweden2	875	197	25	75	41	19	17	29	5		0.225143	0.126904	0.380711	0.208122	0.0964467	0.0862944	0.147208	0.0253807
T01958	lfr	Prokaryotes;Bacteria;Firmicutes - Bacilli;Limosilactobacillus	Firmicutes - Bacilli	GCA_000210515.1_ASM21051v1	Lactobacillus fermentum CECT 5716	1051	237	38	93	36	13	20	46	3		0.2255	0.160338	0.392405	0.151899	0.0548523	0.0843882	0.194093	0.0126582
T02614	cso	Prokaryotes;Bacteria;Firmicutes - Clostridia;Lacrimispora	Firmicutes - Clostridia	GCA_000210535.1_ASM21053v1	Clostridium cf. saccharolyticum K10	3073	389	33	177	79	36	31	50	10		0.126586	0.0848329	0.455013	0.203085	0.092545	0.0796915	0.128535	0.0257069
T02584	cct	Prokaryotes;Bacteria;Firmicutes - Clostridia;Coprococcus	Firmicutes - Clostridia	GCA_000210555.1_ASM21055v1	Coprococcus catus	2985	402	40	179	80	37	32	50	8		0.134673	0.0995025	0.445274	0.199005	0.0920398	0.079602	0.124378	0.0199005
T02578	ash	Prokaryotes;Bacteria;Bacteroidetes;Alistipes	Bacteroidetes	GCA_000210575.1_ASM21057v1	Alistipes shahii	2563	347	51	115	83	34	28	43	3		0.135388	0.146974	0.331412	0.239193	0.0979827	0.0806916	0.123919	0.00864553
T02583	coo	Prokaryotes;Bacteria;Firmicutes - Clostridia;Coprococcus	Firmicutes - Clostridia	GCA_000210595.1_ASM21059v1	Coprococcus sp. ART55/1	2128	328	29	147	73	31	25	42	6		0.154135	0.0884146	0.448171	0.222561	0.0945122	0.0762195	0.128049	0.0182927
T02586	euc	Prokaryotes;Bacteria;Firmicutes - Others;Faecalitalea	Firmicutes - Others	GCA_000210615.1_ASM21061v1	Faecalitalea cylindroides	1442	196	12	78	35	21	22	36	4		0.135922	0.0612245	0.397959	0.178571	0.107143	0.112245	0.183673	0.0204082
T02589	esr	Prokaryotes;Bacteria;Firmicutes - Clostridia;unclassified Ruminococcaceae	Firmicutes - Clostridia	GCA_000210635.1_ASM21063v1	Eubacterium siraeum V10Sc8a	2211	322	31	129	78	20	29	43	9		0.145635	0.0962733	0.400621	0.242236	0.0621118	0.0900621	0.13354	0.0279503
T02597	rix	Prokaryotes;Bacteria;Firmicutes - Clostridia;Roseburia	Firmicutes - Clostridia	GCA_000210655.1_ASM21065v1	Roseburia intestinalis XB6B4	3630	469	31	192	131	44	35	54	14		0.129201	0.0660981	0.409382	0.279318	0.0938166	0.0746269	0.115139	0.0298507
T02610	bprm	Prokaryotes;Bacteria;Firmicutes - Clostridia;unclassified Clostridiales	Firmicutes - Clostridia	GCA_000210675.1_ASM21067v1	Butyrate-producing bacterium SM4/1	1684	156	17	66	39	12	13	16	7		0.0926366	0.108974	0.423077	0.25	0.0769231	0.0833333	0.102564	0.0448718
T02612	bprl	Prokaryotes;Bacteria;Firmicutes - Clostridia;Anaerostipes	Firmicutes - Clostridia	GCA_000210695.1_ASM21069v1	Anaerostipes hadrus	2771	450	41	204	82	46	44	49	10		0.162396	0.0911111	0.453333	0.182222	0.102222	0.0977778	0.108889	0.0222222
T02602	sbr	Prokaryotes;Bacteria;Synergistetes;Fretibacterium	Synergistetes	GCA_000210715.1_ASM21071v1	Fretibacterium fastidiosum	1435	197	29	75	38	22	18	24	5		0.137282	0.147208	0.380711	0.192893	0.111675	0.0913706	0.121827	0.0253807
T02591	fpr	Prokaryotes;Bacteria;Firmicutes - Clostridia;Faecalibacterium	Firmicutes - Clostridia	GCA_000210735.1_ASM21073v1	Faecalibacterium prausnitzii L2-6	2756	354	32	153	72	34	31	50	11		0.128447	0.0903955	0.432203	0.20339	0.0960452	0.0875706	0.141243	0.0310734
T02580	blg	Prokaryotes;Bacteria;Actinobacteria;Bifidobacterium	Actinobacteria	GCA_000210755.1_ASM21075v1	Bifidobacterium longum subsp. longum F8	1682	291	33	108	65	30	30	34	7		0.173008	0.113402	0.371134	0.223368	0.103093	0.103093	0.116838	0.024055
T02615	eclo	Prokaryotes;Bacteria;Gammaproteobacteria - Enterobacteria;Enterobacter	Gammaproteobacteria - Enterobacteria	GCA_000210775.1_ASM21077v1	Enterobacter hormaechei NCTC 9394	3725	741	131	286	166	89	60	47	15		0.198926	0.176788	0.385965	0.224022	0.120108	0.0809717	0.0634278	0.0202429
T02221	lmz	Prokaryotes;Bacteria;Firmicutes - Bacilli;Listeria	Firmicutes - Bacilli	GCA_000210795.2_ASM21079v2	Listeria monocytogenes serotype 7 SLCC2482	2929	564	72	245	98	56	54	59	19		0.192557	0.12766	0.434397	0.173759	0.0992908	0.0957447	0.10461	0.0336879
T02220	lmx	Prokaryotes;Bacteria;Firmicutes - Bacilli;Listeria	Firmicutes - Bacilli	GCA_000210815.2_ASM21081v2	Listeria monocytogenes SLCC2372 (serotype 1/2c)	2990	568	72	243	102	57	55	59	20		0.189967	0.126761	0.427817	0.179577	0.100352	0.096831	0.103873	0.0352113
T01691	bfg	Prokaryotes;Bacteria;Bacteroidetes;Bacteroides	Bacteroidetes	GCA_000210835.1_ASM21083v1	Bacteroides fragilis 638R	4291	557	71	211	139	47	52	54	11		0.129807	0.127469	0.378815	0.249551	0.0843806	0.0933573	0.0969479	0.0197487
T01724	sey	Prokaryotes;Bacteria;Gammaproteobacteria - Enterobacteria;Salmonella	Gammaproteobacteria - Enterobacteria	GCA_000210855.2_ASM21085v2	Salmonella enterica subsp. enterica serovar Typhimurium SL1344	4672	940	174	350	201	129	72	71	24		0.201199	0.185106	0.37234	0.21383	0.137234	0.0765957	0.0755319	0.0255319
T01720	hiu	Prokaryotes;Bacteria;Gammaproteobacteria - Others;Haemophilus	Gammaproteobacteria - Others	GCA_000210875.1_ASM21087v1	Haemophilus influenzae 10810 (serotype b)	1903	491	68	185	105	59	39	61	9		0.258014	0.138493	0.376782	0.213849	0.120163	0.0794297	0.124236	0.0183299
T01605	hpr	Prokaryotes;Bacteria;Gammaproteobacteria - Others;Haemophilus	Gammaproteobacteria - Others	GCA_000210895.1_ASM21089v1	Haemophilus parainfluenzae	1981	476	69	178	99	58	38	54	7		0.240283	0.144958	0.37395	0.207983	0.121849	0.0798319	0.113445	0.0147059
T01659	bmx	Prokaryotes;Bacteria;Other proteobacteria;Halobacteriovorax	Other proteobacteria	GCA_000210915.2_ASM21091v2	Halobacteriovorax marinus	3231	412	59	162	77	42	32	56	13		0.127515	0.143204	0.393204	0.186893	0.101942	0.0776699	0.135922	0.0315534
T02073	snv	Prokaryotes;Bacteria;Firmicutes - Bacilli;Streptococcus	Firmicutes - Bacilli	GCA_000210935.1_ASM21093v1	Streptococcus pneumoniae INV200 (serotype 14)	1928	393	47	164	78	36	32	51	13		0.203838	0.119593	0.417303	0.198473	0.0916031	0.0814249	0.129771	0.0330789
T02074	snx	Prokaryotes;Bacteria;Firmicutes - Bacilli;Streptococcus	Firmicutes - Bacilli	GCA_000210955.1_ASM21095v1	Streptococcus pneumoniae OXC141 (serotype 3)	1832	391	46	167	75	35	33	50	10		0.213428	0.117647	0.42711	0.191816	0.0895141	0.084399	0.127877	0.0255754
T02072	sni	Prokaryotes;Bacteria;Firmicutes - Bacilli;Streptococcus	Firmicutes - Bacilli	GCA_000210975.1_ASM21097v1	Streptococcus pneumoniae INV104 (serotype 1)	1823	405	50	167	84	36	34	49	13		0.222161	0.123457	0.412346	0.207407	0.0888889	0.0839506	0.120988	0.0320988
T02153	chr	Prokaryotes;Bacteria;Chlamydiae;Chlamydia	Chlamydiae	GCA_000211155.1_ASM21115v1	Chlamydia psittaci RD1	951	202	27	81	42	17	15	32	5		0.212408	0.133663	0.40099	0.207921	0.0841584	0.0742574	0.158416	0.0247525
T01881	efl	Prokaryotes;Bacteria;Firmicutes - Bacilli;Enterococcus	Firmicutes - Bacilli	GCA_000211255.2_ASM21125v2	Enterococcus faecalis 62	3075	501	54	208	104	42	47	57	14		0.162927	0.107784	0.41517	0.207585	0.0838323	0.0938124	0.113772	0.0279441
T01945	mhm	Prokaryotes;Bacteria;Tenericutes;Mesomycoplasma	Tenericutes	GCA_000211295.1_ASM21129v1	Mesomycoplasma hyorhinis MCLD	778	119	11	47	24	4	11	24	7		0.152956	0.092437	0.394958	0.201681	0.0336134	0.092437	0.201681	0.0588235
T01477	lbh	Prokaryotes;Bacteria;Firmicutes - Bacilli;Lentilactobacillus	Firmicutes - Bacilli	GCA_000211375.1_ASM21137v1	Lentilactobacillus buchneri NRRL B-30929	2392	404	46	151	97	29	38	58	14		0.168896	0.113861	0.373762	0.240099	0.0717822	0.0940594	0.143564	0.0346535
T02953	mgz	Prokaryotes;Bacteria;Tenericutes;Mycoplasma	Tenericutes	GCA_000211545.6_ASM21154v6	Mycoplasma gallisepticum S6	816	135	12	52	35	4	11	24	9		0.165441	0.0888889	0.385185	0.259259	0.0296296	0.0814815	0.177778	0.0666667
T01533	lan	Prokaryotes;Bacteria;Bacteroidetes;Lacinutrix	Bacteroidetes	GCA_000211855.3_ASM21185v3	Lacinutrix sp. 5H-3-7-4	2967	424	69	164	72	48	38	53	14		0.142905	0.162736	0.386792	0.169811	0.113208	0.0896226	0.125	0.0330189
T01483	gag	Prokaryotes;Bacteria;Gammaproteobacteria - Others;Glaciecola	Gammaproteobacteria - Others	GCA_000212335.1_ASM21233v1	Glaciecola sp. 4H-3-7+YE-5	4547	673	123	253	145	71	43	69	18		0.14801	0.182764	0.375929	0.215453	0.105498	0.063893	0.102526	0.0267459
T01484	kdi	Prokaryotes;Bacteria;Bacteroidetes;Dokdonia	Bacteroidetes	GCA_000212355.1_ASM21235v1	Dokdonia sp. 4H-3-7-5	2978	434	76	166	71	50	35	55	12		0.145735	0.175115	0.382488	0.163594	0.115207	0.0806452	0.126728	0.0276498
T01488	tnr	Prokaryotes;Bacteria;Firmicutes - Clostridia;Thermodesulfobium	Firmicutes - Clostridia	GCA_000212395.1_ASM21239v1	Thermodesulfobium narugense	1807	372	66	136	65	43	26	52	9		0.205866	0.177419	0.365591	0.174731	0.115591	0.0698925	0.139785	0.0241935
T01489	tbe	Prokaryotes;Bacteria;Spirochaetes;Treponema	Spirochaetes	GCA_000212415.1_ASM21241v1	Treponema brennaborense	2531	351	42	148	75	38	24	43	9		0.13868	0.119658	0.421652	0.213675	0.108262	0.0683761	0.122507	0.025641
T01662	daf	Prokaryotes;Bacteria;Deltaproteobacteria;Desulfocurvibacter	Deltaproteobacteria	GCA_000212675.2_ASM21267v2	Desulfocurvibacter africanus subsp. africanus	3725	577	93	250	103	54	37	64	23		0.154899	0.161179	0.433276	0.17851	0.0935875	0.0641248	0.110919	0.0398614
T01490	cfi	Prokaryotes;Bacteria;Actinobacteria;Cellulomonas	Actinobacteria	GCA_000212695.1_ASM21269v1	Cellulomonas fimi	3762	549	82	206	143	57	34	54	14		0.145933	0.149362	0.375228	0.260474	0.103825	0.0619308	0.0983607	0.0255009
T02001	eun	Prokaryotes;Bacteria;Gammaproteobacteria - Enterobacteria;Escherichia	Gammaproteobacteria - Enterobacteria	GCA_000212715.2_ASM21271v2	Escherichia coli UMNK88 (ETEC, porcine)	5608	990	194	360	225	124	71	70	26		0.176534	0.19596	0.363636	0.227273	0.125253	0.0717172	0.0707071	0.0262626
T01491	hhy	Prokaryotes;Bacteria;Bacteroidetes;Haliscomenobacter	Bacteroidetes	GCA_000212735.1_ASM21273v1	Haliscomenobacter hydrossis	6752	627	106	244	137	61	45	63	16		0.0928614	0.169059	0.389155	0.218501	0.0972887	0.0717703	0.100478	0.0255183
T01846	bpc	Prokaryotes;Bacteria;Betaproteobacteria;Bordetella	Betaproteobacteria	GCA_000212975.1_ASM21297v1	Bordetella pertussis CS	3456	538	124	185	108	60	29	56	27		0.155671	0.230483	0.343866	0.200743	0.111524	0.0539033	0.104089	0.0501859
T01915	hpx	Prokaryotes;Bacteria;Epsilonproteobacteria;Helicobacter	Epsilonproteobacteria	GCA_000213135.1_ASM21313v1	Helicobacter pylori 83	1609	317	44	123	59	38	21	42	6		0.197017	0.138801	0.388013	0.18612	0.119874	0.0662461	0.132492	0.0189274
T01971	paw	Prokaryotes;Bacteria;Actinobacteria;Cutibacterium	Actinobacteria	GCA_000213155.1_ASM21315v1	Cutibacterium acnes 266	2348	438	71	164	86	47	33	57	14		0.186542	0.1621	0.374429	0.196347	0.107306	0.0753425	0.130137	0.0319635
T01493	aho	Prokaryotes;Archaea;Crenarchaeota;Acidianus	Crenarchaeota	GCA_000213215.1_ASM21321v1	Acidianus hospitalis	2329	277	42	99	45	42	17	46	7		0.118935	0.151625	0.357401	0.162455	0.151625	0.0613718	0.166065	0.0252708
T01494	mas	Prokaryotes;Bacteria;Firmicutes - Clostridia;Mahella	Firmicutes - Clostridia	GCA_000213255.1_ASM21325v1	Mahella australiensis	2870	460	57	185	112	44	38	52	10		0.160279	0.123913	0.402174	0.243478	0.0956522	0.0826087	0.113043	0.0217391
T01743	sej	Prokaryotes;Bacteria;Gammaproteobacteria - Enterobacteria;Salmonella	Gammaproteobacteria - Enterobacteria	GCA_000213635.1_ASM21363v1	Salmonella enterica subsp. enterica serovar Typhimurium UK-1	4555	928	171	344	199	127	71	71	24		0.203732	0.184267	0.37069	0.21444	0.136853	0.0765086	0.0765086	0.0258621
T01513	alt	Prokaryotes;Bacteria;Gammaproteobacteria - Others;Alteromonas	Gammaproteobacteria - Others	GCA_000213655.1_ASM21365v1	Alteromonas naphthalenivorans	4371	661	119	272	134	64	37	64	21		0.151224	0.18003	0.411498	0.202723	0.096823	0.0559758	0.096823	0.03177
T01501	pfv	Prokaryotes;Bacteria;Gammaproteobacteria - Others;Pseudomonas	Gammaproteobacteria - Others	GCA_000213805.1_ASM21380v1	Pseudomonas fulva	4461	743	131	292	142	86	48	75	27		0.166555	0.176312	0.393001	0.191117	0.115747	0.064603	0.100942	0.0363392
T01504	stk	Prokaryotes;Bacteria;Firmicutes - Bacilli;Streptococcus	Firmicutes - Bacilli	GCA_000213825.1_ASM21382v1	Streptococcus parauberis	1868	377	38	161	75	30	28	53	10		0.20182	0.100796	0.427056	0.198939	0.0795756	0.0742706	0.140584	0.0265252
T01844	bbv	Prokaryotes;Bacteria;Actinobacteria;Bifidobacterium	Actinobacteria	GCA_000213865.1_ASM21386v1	Bifidobacterium breve ACS-071-V-Sch8b	1826	339	42	127	75	34	29	45	7		0.185652	0.123894	0.374631	0.221239	0.100295	0.0855457	0.132743	0.020649
T01939	gvh	Prokaryotes;Bacteria;Actinobacteria;Gardnerella	Actinobacteria	GCA_000213955.1_ASM21395v1	Gardnerella vaginalis HMP9231	1317	260	27	104	52	18	25	45	5		0.197418	0.103846	0.4	0.2	0.0692308	0.0961538	0.173077	0.0192308
T01595	afi	Prokaryotes;Bacteria;Other proteobacteria;Acidithiobacillus	Other proteobacteria	GCA_000214095.3_ASM21409v3	Acidithiobacillus ferrivorans	3093	536	103	201	104	61	35	53	26		0.173295	0.192164	0.375	0.19403	0.113806	0.0652985	0.0988806	0.0485075
T01512	mjd	Prokaryotes;Bacteria;Actinobacteria;Mycolicibacter	Actinobacteria	GCA_000214155.1_ASM21415v1	Mycolicibacter sinensis	4346	522	99	192	98	61	32	64	18		0.12011	0.189655	0.367816	0.187739	0.116858	0.0613027	0.122605	0.0344828
T01514	asd	Prokaryotes;Bacteria;Actinobacteria;Hoyosella	Actinobacteria	GCA_000214175.1_ASM21417v1	Hoyosella subflava	4705	604	112	230	114	66	34	72	19		0.128374	0.18543	0.380795	0.188742	0.109272	0.0562914	0.119205	0.031457
T01502	srs	Prokaryotes;Bacteria;Gammaproteobacteria - Enterobacteria;Serratia	Gammaproteobacteria - Enterobacteria	GCA_000214195.1_ASM21419v1	Serratia sp. AS12	4952	888	165	329	205	103	65	64	24		0.179321	0.185811	0.370495	0.230856	0.115991	0.0731982	0.0720721	0.027027
T01508	mpc	Prokaryotes;Bacteria;Gammaproteobacteria - Others;Marinomonas	Gammaproteobacteria - Others	GCA_000214215.1_ASM21421v1	Marinomonas posidonica	3491	596	95	223	129	71	42	61	19		0.170725	0.159396	0.374161	0.216443	0.119128	0.0704698	0.102349	0.0318792
T01503	srr	Prokaryotes;Bacteria;Gammaproteobacteria - Enterobacteria;Serratia	Gammaproteobacteria - Enterobacteria	GCA_000214235.1_ASM21423v1	Serratia plymuthica AS9	4952	888	165	329	205	103	65	64	24		0.179321	0.185811	0.370495	0.230856	0.115991	0.0731982	0.0720721	0.027027
T01506	taz	Prokaryotes;Bacteria;Spirochaetes;Treponema	Spirochaetes	GCA_000214355.1_ASM21435v1	Treponema azotonutricium	3474	436	51	188	96	38	34	45	14		0.125504	0.116972	0.431193	0.220183	0.087156	0.0779817	0.103211	0.0321101
T01507	tpi	Prokaryotes;Bacteria;Spirochaetes;Treponema	Spirochaetes	GCA_000214375.1_ASM21437v1	Treponema primitia	3522	442	48	184	91	51	29	54	15		0.125497	0.108597	0.41629	0.205882	0.115385	0.0656109	0.122172	0.0339367
T01497	del	Prokaryotes;Bacteria;Betaproteobacteria;Delftia	Betaproteobacteria	GCA_000214395.1_ASM21439v1	Delftia sp. Cs1-4	5861	710	143	277	134	74	40	70	28		0.12114	0.201408	0.390141	0.188732	0.104225	0.056338	0.0985915	0.0394366
T01510	mig	Prokaryotes;Archaea;Euryarchaeota;Methanotorris	Euryarchaeota	GCA_000214415.1_ASM21441v1	Methanotorris igneus	1772	333	63	121	47	45	23	48	6		0.187923	0.189189	0.363363	0.141141	0.135135	0.0690691	0.144144	0.018018
T01498	dca	Prokaryotes;Bacteria;Firmicutes - Clostridia;Desulfotomaculum	Firmicutes - Clostridia	GCA_000214435.1_ASM21443v1	Desulfotomaculum nigrificans	2657	500	91	199	91	51	34	68	9		0.188182	0.182	0.398	0.182	0.102	0.068	0.136	0.018
T01511	mmt	Prokaryotes;Bacteria;Gammaproteobacteria - Others;Methylomonas	Gammaproteobacteria - Others	GCA_000214665.1_ASM21466v1	Methylomonas methanica	4494	645	100	264	124	66	36	72	27		0.143525	0.155039	0.409302	0.192248	0.102326	0.055814	0.111628	0.0418605
T01499	dku	Prokaryotes;Bacteria;Firmicutes - Clostridia;Desulfofundulus	Firmicutes - Clostridia	GCA_000214705.1_ASM21470v1	Desulfofundulus kuznetsovii	3398	485	95	190	83	48	26	72	9		0.142731	0.195876	0.391753	0.171134	0.0989691	0.0536082	0.148454	0.0185567
T01509	mew	Prokaryotes;Archaea;Euryarchaeota;Methanobacterium	Euryarchaeota	GCA_000214725.1_ASM21472v1	Methanobacterium paludis	2397	352	65	126	53	42	24	56	5		0.14685	0.184659	0.357955	0.150568	0.119318	0.0681818	0.159091	0.0142045
T01998	ena	Prokaryotes;Bacteria;Gammaproteobacteria - Enterobacteria;Escherichia	Gammaproteobacteria - Enterobacteria	GCA_000214765.3_ASM21476v3	Escherichia coli NA114 (UPEC)	5088	980	189	367	216	121	67	71	24		0.19261	0.192857	0.37449	0.220408	0.123469	0.0683673	0.072449	0.0244898
T01526	lke	Prokaryotes;Bacteria;Firmicutes - Bacilli;Lactobacillus	Firmicutes - Bacilli	GCA_000214785.1_ASM21478v1	Lactobacillus kefiranofaciens subsp. kefiranofaciens	2162	318	28	129	74	19	29	51	9		0.147086	0.0880503	0.40566	0.232704	0.0597484	0.091195	0.160377	0.0283019
T02012	sra	Prokaryotes;Bacteria;Gammaproteobacteria - Enterobacteria;Serratia	Gammaproteobacteria - Enterobacteria	GCA_000214805.1_ASM21480v1	Serratia sp. AS13	4951	888	165	329	205	103	65	64	24		0.179358	0.185811	0.370495	0.230856	0.115991	0.0731982	0.0720721	0.027027
T01518	dru	Prokaryotes;Bacteria;Firmicutes - Clostridia;Desulforamulus	Firmicutes - Clostridia	GCA_000215085.1_ASM21508v1	Desulforamulus ruminis	3796	548	101	227	97	53	30	65	12		0.144362	0.184307	0.414234	0.177007	0.0967153	0.0547445	0.118613	0.0218978
T01520	iva	Prokaryotes;Bacteria;Actinobacteria;Isoptericola	Actinobacteria	GCA_000215105.1_ASM21510v1	Isoptericola variabilis	2881	495	70	189	108	55	34	56	14		0.171815	0.141414	0.381818	0.218182	0.111111	0.0686869	0.113131	0.0282828
T02005	rsn	Prokaryotes;Bacteria;Betaproteobacteria;Ralstonia	Betaproteobacteria	GCA_000215325.1_ASM21532v1	Ralstonia solanacearum Po82	5018	673	141	245	136	77	36	61	28		0.134117	0.20951	0.364042	0.20208	0.114413	0.0534918	0.0906389	0.0416048
T02755	abl	Prokaryotes;Bacteria;Epsilonproteobacteria;Aliiarcobacter	Epsilonproteobacteria	GCA_000215345.3_ASM21534v3	Aliarcobacter butzleri 7h1h	2199	399	60	167	63	47	25	48	9		0.181446	0.150376	0.418546	0.157895	0.117794	0.0626566	0.120301	0.0225564
T01880	cuc	Prokaryotes;Bacteria;Actinobacteria;Corynebacterium	Actinobacteria	GCA_000215645.1_ASM21564v1	Corynebacterium ulcerans 809	2180	422	63	163	76	51	29	57	11		0.193578	0.149289	0.386256	0.180095	0.120853	0.0687204	0.135071	0.0260664
T01549	cul	Prokaryotes;Bacteria;Actinobacteria;Corynebacterium	Actinobacteria	GCA_000215665.1_ASM21566v1	Corynebacterium ulcerans BR-AD22	2334	426	63	164	78	51	29	58	11		0.182519	0.147887	0.384977	0.183099	0.119718	0.0680751	0.13615	0.0258216
T01544	rta	Prokaryotes;Bacteria;Betaproteobacteria;Ramlibacter	Betaproteobacteria	GCA_000215705.1_ASM21570v1	Ramlibacter tataouinensis	3881	631	110	261	115	70	35	64	24		0.162587	0.174326	0.413629	0.18225	0.110935	0.0554675	0.101426	0.0380349
T01529	eae	Prokaryotes;Bacteria;Gammaproteobacteria - Enterobacteria;Klebsiella	Gammaproteobacteria - Enterobacteria	GCA_000215745.1_ASM21574v1	Klebsiella aerogenes KCTC 2190	4912	948	189	348	211	122	65	69	27		0.192997	0.199367	0.367089	0.222574	0.128692	0.0685654	0.0727848	0.028481
T02013	sbs	Prokaryotes;Bacteria;Gammaproteobacteria - Others;Shewanella	Gammaproteobacteria - Others	GCA_000215895.1_ASM21589v1	Shewanella baltica OS117	4668	674	113	262	138	68	52	68	22		0.144387	0.167656	0.388724	0.204748	0.10089	0.0771513	0.10089	0.0326409
T01547	top	Prokaryotes;Bacteria;Thermodesulfobacteria;Thermodesulfobacterium	Thermodesulfobacteria	GCA_000215975.1_ASM21597v1	Thermodesulfobacterium geofontis	1596	343	51	129	67	39	28	52	12		0.214912	0.148688	0.376093	0.195335	0.113703	0.0816327	0.151603	0.0349854
T02065	pcn	Prokaryotes;Bacteria;Actinobacteria;Cutibacterium	Actinobacteria	GCA_000217615.1_ASM21761v1	Cutibacterium acnes 6609	2348	440	73	168	86	44	31	57	15		0.187394	0.165909	0.381818	0.195455	0.1	0.0704545	0.129545	0.0340909
T01528	baj	Prokaryotes;Bacteria;Gammaproteobacteria - Enterobacteria;Buchnera	Gammaproteobacteria - Enterobacteria	GCA_000217635.1_ASM21763v1	Buchnera aphidicola (Cinara tujafilina)	359	143	22	49	25	18	12	25	5		0.398329	0.153846	0.342657	0.174825	0.125874	0.0839161	0.174825	0.034965
T01555	tpl	Prokaryotes;Bacteria;Spirochaetes;Treponema	Spirochaetes	GCA_000217655.1_ASM21765v1	Treponema paraluiscuniculi	1010	179	20	66	43	10	15	31	8		0.177228	0.111732	0.368715	0.240223	0.0558659	0.0837989	0.173184	0.0446927
T01536	van	Prokaryotes;Bacteria;Gammaproteobacteria - Others;Vibrio	Gammaproteobacteria - Others	GCA_000217675.1_ASM21767v1	Vibrio anguillarum 775	3731	700	101	283	148	78	50	66	16		0.187617	0.144286	0.404286	0.211429	0.111429	0.0714286	0.0942857	0.0228571
T01532	hxa	Prokaryotes;Archaea;Euryarchaeota;Halopiger	Euryarchaeota	GCA_000217715.1_ASM21771v1	Halopiger xanaduensis	4221	450	69	168	88	59	27	53	16		0.10661	0.153333	0.373333	0.195556	0.131111	0.06	0.117778	0.0355556
T01546	tid	Prokaryotes;Bacteria;Thermodesulfobacteria;Thermodesulfatator	Thermodesulfobacteria	GCA_000217795.1_ASM21779v1	Thermodesulfatator indicus	2195	418	65	174	76	44	27	59	13		0.190433	0.155502	0.416268	0.181818	0.105263	0.0645933	0.141148	0.0311005
T01527	bck	Prokaryotes;Bacteria;Firmicutes - Bacilli;Weizmannia	Firmicutes - Bacilli	GCA_000217835.1_ASM21783v1	Weizmannia coagulans 2-6	2971	562	107	216	110	54	36	60	21		0.189162	0.190391	0.384342	0.19573	0.0960854	0.0640569	0.106762	0.0373665
T01541	mzh	Prokaryotes;Archaea;Euryarchaeota;Methanosalsum	Euryarchaeota	GCA_000217995.1_ASM21799v1	Methanosalsum zhilinae	1976	370	54	158	53	47	24	46	4		0.187247	0.145946	0.427027	0.143243	0.127027	0.0648649	0.124324	0.0108108
T01885	smx	Prokaryotes;Bacteria;Alphaproteobacteria;Sinorhizobium	Alphaproteobacteria	GCA_000218265.1_ASM21826v1	Sinorhizobium meliloti SM11	7093	807	169	269	175	97	47	80	51		0.113774	0.209418	0.333333	0.216853	0.120198	0.0582404	0.0991326	0.063197
T01988	lmq	Prokaryotes;Bacteria;Firmicutes - Bacilli;Listeria	Firmicutes - Bacilli	GCA_000218305.1_ASM21830v1	Listeria monocytogenes M7 (serotype 4a)	2977	550	69	232	102	55	53	59	19		0.18475	0.125455	0.421818	0.185455	0.1	0.0963636	0.107273	0.0345455
T01537	cga	Prokaryotes;Bacteria;Actinobacteria;Cellulomonas	Actinobacteria	GCA_000218545.1_ASM21854v1	Cellulomonas gilvus	3164	490	74	188	109	52	33	53	14		0.154867	0.15102	0.383673	0.222449	0.106122	0.0673469	0.108163	0.0285714
T01617	ocg	Prokaryotes;Bacteria;Alphaproteobacteria;Afipia	Alphaproteobacteria	GCA_000218565.1_ASM21856v1	Afipia carboxidovorans OM5 (Goettingen)	3629	533	113	207	93	55	30	56	22		0.146872	0.212008	0.388368	0.174484	0.103189	0.0562852	0.105066	0.0412758
T01967	oco	Prokaryotes;Bacteria;Alphaproteobacteria;Afipia	Alphaproteobacteria	GCA_000218585.1_ASM21858v1	Afipia carboxidovorans OM4	3574	529	109	206	93	55	30	56	22		0.148013	0.206049	0.389414	0.175803	0.10397	0.0567108	0.10586	0.0415879
T01539	fsi	Prokaryotes;Bacteria;Deferribacteres;Flexistipes	Deferribacteres	GCA_000218625.1_ASM21862v1	Flexistipes sinusarabici	2261	427	59	174	82	46	30	57	11		0.188854	0.138173	0.407494	0.192037	0.107728	0.0702576	0.133489	0.0257611
T01548	cae	Prokaryotes;Bacteria;Firmicutes - Clostridia;Clostridium	Firmicutes - Clostridia	GCA_000218855.1_ASM21885v1	Clostridium acetobutylicum DSM 1731	3922	590	69	246	138	51	47	65	11		0.150433	0.116949	0.416949	0.233898	0.0864407	0.079661	0.110169	0.0186441
T01556	zmp	Prokaryotes;Bacteria;Alphaproteobacteria;Zymomonas	Alphaproteobacteria	GCA_000218875.1_ASM21887v1	Zymomonas mobilis subsp. pomaceae ATCC 29192	1748	390	69	145	72	42	27	50	8		0.223112	0.176923	0.371795	0.184615	0.107692	0.0692308	0.128205	0.0205128
T01553	rsi	Prokaryotes;Bacteria;Bacteroidetes;Runella	Bacteroidetes	GCA_000218895.1_ASM21889v1	Runella slithyformis	5792	598	94	228	134	62	46	58	14		0.103246	0.157191	0.381271	0.22408	0.103679	0.0769231	0.09699	0.0234114
T01550	pms	Prokaryotes;Bacteria;Firmicutes - Bacilli;Paenibacillus	Firmicutes - Bacilli	GCA_000218915.1_ASM21891v1	Paenibacillus mucilaginosus KNP414	7804	894	135	373	229	75	47	74	27		0.114557	0.151007	0.417226	0.256152	0.0838926	0.0525727	0.082774	0.0302013
T01560	frt	Prokaryotes;Bacteria;Gammaproteobacteria - Others;Francisella	Gammaproteobacteria - Others	GCA_000219045.1_ASM21904v1	Francisella salina	1976	409	59	153	80	52	34	56	6		0.206984	0.144254	0.374083	0.195599	0.127139	0.0831296	0.136919	0.0146699
T01558	mfu	Prokaryotes;Bacteria;Deltaproteobacteria;Corallococcus	Deltaproteobacteria	GCA_000219105.1_ASM21910v1	Corallococcus macrosporus HW-1	7284	793	96	382	149	69	45	76	22		0.108869	0.121059	0.481715	0.187894	0.0870113	0.0567465	0.0958386	0.0277427
T01562	men	Prokaryotes;Bacteria;Gammaproteobacteria - Enterobacteria;Moranella	Gammaproteobacteria - Enterobacteria	GCA_000219175.1_ASM21917v1	Candidatus Moranella endobia PCIT	406	165	29	62	25	15	9	31	1		0.406404	0.175758	0.375758	0.151515	0.0909091	0.0545455	0.187879	0.00606061
T01563	tpn	Prokaryotes;Bacteria;Betaproteobacteria;Tremblaya	Betaproteobacteria	GCA_000219195.1_ASM21919v1	Candidatus Tremblaya princeps PCIT	121	30	4	14	3	7	2	1	0		0.247934	0.133333	0.466667	0.1	0.233333	0.0666667	0.0333333	0
T01564	cnc	Prokaryotes;Bacteria;Betaproteobacteria;Cupriavidus	Betaproteobacteria	GCA_000219215.1_ASM21921v1	Cupriavidus necator N-1	7832	891	210	312	163	117	47	74	41		0.113764	0.23569	0.350168	0.182941	0.131313	0.0527497	0.0830527	0.0460157
T01561	mmn	Prokaryotes;Bacteria;Alphaproteobacteria;Midichloria	Alphaproteobacteria	GCA_000219355.1_ASM21935v1	Candidatus Midichloria mitochondrii	1210	212	35	77	43	16	12	36	12		0.175207	0.165094	0.363208	0.20283	0.0754717	0.0566038	0.169811	0.0566038
T01845	blk	Prokaryotes;Bacteria;Actinobacteria;Bifidobacterium	Actinobacteria	GCA_000219455.1_ASM21945v1	Bifidobacterium longum subsp. longum KACC 91563	1985	344	42	136	72	32	29	45	7		0.1733	0.122093	0.395349	0.209302	0.0930233	0.0843023	0.130814	0.0203488
T03762	blr	Prokaryotes;Bacteria;Firmicutes - Bacilli;Brevibacillus	Firmicutes - Bacilli	GCA_000219535.3_ASM21953v3	Brevibacillus laterosporus	4549	663	114	275	138	61	40	69	25		0.145746	0.171946	0.414781	0.208145	0.092006	0.0603318	0.104072	0.0377074
T01569	nii	Prokaryotes;Bacteria;Betaproteobacteria;Nitrosomonas	Betaproteobacteria	GCA_000219585.1_ASM21958v1	Nitrosomonas sp. Is79A3	3372	531	84	214	109	55	32	58	24		0.157473	0.158192	0.403013	0.205273	0.103578	0.0602637	0.109228	0.0451977
T01571	psz	Prokaryotes;Bacteria;Gammaproteobacteria - Others;Pseudomonas	Gammaproteobacteria - Others	GCA_000219605.1_ASM21960v1	Pseudomonas stutzeri ATCC 17588	4217	727	136	284	140	81	49	68	24		0.172397	0.18707	0.390646	0.192572	0.111417	0.0674003	0.0935351	0.0330124
T01570	ppt	Prokaryotes;Bacteria;Gammaproteobacteria - Others;Pseudomonas	Gammaproteobacteria - Others	GCA_000219705.1_ASM21970v1	Pseudomonas putida S16	5218	797	165	296	156	89	53	73	28		0.152741	0.207026	0.371393	0.195734	0.111669	0.0664994	0.0915935	0.0351317
T01573	scd	Prokaryotes;Bacteria;Spirochaetes;Treponema	Spirochaetes	GCA_000219725.1_ASM21972v1	Treponema caldarium	2789	468	48	183	113	52	41	48	12		0.167802	0.102564	0.391026	0.241453	0.111111	0.0876068	0.102564	0.025641
T02355	sezo	Prokaryotes;Bacteria;Firmicutes - Bacilli;Streptococcus	Firmicutes - Bacilli	GCA_000219765.1_ASM21976v1	Streptococcus equi subsp. zooepidemicus ATCC 35246	2087	362	37	158	72	25	31	48	10		0.173455	0.10221	0.436464	0.198895	0.0690608	0.0856354	0.132597	0.0276243
T01567	lec	Prokaryotes;Bacteria;Firmicutes - Bacilli;Leuconostoc	Firmicutes - Bacilli	GCA_000219785.1_ASM21978v1	Leuconostoc sp. C2	1855	369	40	152	68	29	33	56	12		0.198922	0.108401	0.411924	0.184282	0.0785908	0.0894309	0.151762	0.0325203
T01577	wko	Prokaryotes;Bacteria;Firmicutes - Bacilli;Weissella	Firmicutes - Bacilli	GCA_000219805.1_ASM21980v1	Weissella koreensis	1357	231	19	96	52	5	33	39	9		0.170228	0.0822511	0.415584	0.225108	0.021645	0.142857	0.168831	0.038961
T01576	say	Prokaryotes;Bacteria;Firmicutes - Clostridia;Sulfobacillus	Firmicutes - Clostridia	GCA_000219855.1_ASM21985v1	Sulfobacillus acidophilus TPY	3754	520	100	178	107	59	34	59	19		0.138519	0.192308	0.342308	0.205769	0.113462	0.0653846	0.113462	0.0365385
T01821	aad	Prokaryotes;Bacteria;Firmicutes - Bacilli;Alicyclobacillus	Firmicutes - Bacilli	GCA_000219875.1_ASM21987v1	Alicyclobacillus acidocaldarius subsp. acidocaldarius Tc-4-1	3208	508	80	202	101	50	32	61	13		0.158354	0.15748	0.397638	0.198819	0.0984252	0.0629921	0.120079	0.0255906
T02117	aka	Prokaryotes;Bacteria;Betaproteobacteria;Advenella	Betaproteobacteria	GCA_000219915.3_ASM21991v3	Advenella kashmirensis	3933	463	109	162	80	60	27	40	21		0.117722	0.235421	0.349892	0.172786	0.12959	0.0583153	0.0863931	0.0453564
T01574	cto	Prokaryotes;Bacteria;Chlamydiae;Chlamydia	Chlamydiae	GCA_000220105.1_ASM22010v1	Chlamydia trachomatis L2c	954	194	25	74	41	17	17	29	5		0.203354	0.128866	0.381443	0.21134	0.0876289	0.0876289	0.149485	0.0257732
T02534	bbru	Prokaryotes;Bacteria;Actinobacteria;Bifidobacterium	Actinobacteria	GCA_000220135.1_ASM22013v1	Bifidobacterium breve UCC2003	1854	344	42	130	76	34	29	45	7		0.185545	0.122093	0.377907	0.22093	0.0988372	0.0843023	0.130814	0.0203488
T01982	kpo	Prokaryotes;Bacteria;Gammaproteobacteria - Enterobacteria;Klebsiella	Gammaproteobacteria - Enterobacteria	GCA_000220485.1_ASM22048v1	Klebsiella pneumoniae KCTC 2242	5152	985	194	361	224	122	64	72	23		0.191188	0.196954	0.366497	0.227411	0.123858	0.0649746	0.0730964	0.0233503
T01582	ccm	Prokaryotes;Bacteria;Bacteroidetes;Capnocytophaga	Bacteroidetes	GCA_000220625.1_ASM22062v1	Capnocytophaga canimorsus	2405	347	52	125	69	37	24	53	10		0.144283	0.149856	0.360231	0.198847	0.106628	0.0691643	0.152738	0.0288184
T01584	mmd	Prokaryotes;Archaea;Euryarchaeota;Methanococcus	Euryarchaeota	GCA_000220645.1_ASM22064v1	Methanococcus maripaludis X1	1850	330	61	118	45	40	25	47	5		0.178378	0.184848	0.357576	0.136364	0.121212	0.0757576	0.142424	0.0151515
T01842	bnm	Prokaryotes;Bacteria;Actinobacteria;Bifidobacterium	Actinobacteria	GCA_000220885.1_ASM22088v1	Bifidobacterium animalis subsp. lactis CNCM I-2494	1660	310	43	118	60	29	26	48	9		0.186747	0.13871	0.380645	0.193548	0.0935484	0.083871	0.154839	0.0290323
T01822	amn	Prokaryotes;Bacteria;Actinobacteria;Amycolatopsis	Actinobacteria	GCA_000220945.1_ASM22094v1	Amycolatopsis mediterranei S699	9575	900	118	341	244	89	43	86	22		0.0939948	0.131111	0.378889	0.271111	0.0988889	0.0477778	0.0955556	0.0244444
T01858	tpq	Prokaryotes;Bacteria;Betaproteobacteria;Tremblaya	Betaproteobacteria	GCA_000220965.1_ASM22096v1	Candidatus Tremblaya princeps PCVAL	116	30	4	14	3	7	2	1	0		0.258621	0.133333	0.466667	0.1	0.233333	0.0666667	0.0333333	0
T01589	bpp	Prokaryotes;Bacteria;Alphaproteobacteria;Brucella	Alphaproteobacteria	GCA_000221005.1_ASM22100v1	Brucella pinnipedialis B2/94	3325	541	109	181	104	65	40	65	27		0.162707	0.201479	0.334566	0.192237	0.120148	0.0739372	0.120148	0.0499076
T01581	acu	Prokaryotes;Bacteria;Other proteobacteria;Acidithiobacillus	Other proteobacteria	GCA_000221025.1_ASM22102v1	Acidithiobacillus caldus SM-1	3186	490	95	186	89	56	32	56	24		0.153798	0.193878	0.379592	0.181633	0.114286	0.0653061	0.114286	0.0489796
T01583	cfu	Prokaryotes;Bacteria;Betaproteobacteria;Collimonas	Betaproteobacteria	GCA_000221045.1_ASM22104v1	Collimonas fungivorans	4432	675	124	260	143	74	35	64	30		0.152301	0.183704	0.385185	0.211852	0.10963	0.0518519	0.0948148	0.0444444
T01587	rhe	Prokaryotes;Bacteria;Alphaproteobacteria;Rickettsia	Alphaproteobacteria	GCA_000221205.1_ASM22120v1	Rickettsia conorii subsp. heilongjiangensis	1297	211	49	65	43	12	14	35	11		0.162683	0.232227	0.308057	0.203791	0.056872	0.0663507	0.165877	0.0521327
T01879	cpz	Prokaryotes;Bacteria;Actinobacteria;Corynebacterium	Actinobacteria	GCA_000221625.1_ASM22162v1	Corynebacterium pseudotuberculosis PAT10	2079	397	60	149	70	50	28	55	11		0.190957	0.151134	0.375315	0.176322	0.125945	0.070529	0.138539	0.0277078
T01836	bxh	Prokaryotes;Bacteria;Firmicutes - Bacilli;Bacillus	Firmicutes - Bacilli	GCA_000221645.1_ASM22164v1	Bacillus amyloliquefaciens XH7	4190	695	132	264	148	64	44	68	20		0.165871	0.189928	0.379856	0.21295	0.0920863	0.0633094	0.0978417	0.028777
T01872	xcp	Prokaryotes;Bacteria;Gammaproteobacteria - Others;Xanthomonas	Gammaproteobacteria - Others	GCA_000221965.1_ASM22196v1	Xanthomonas campestris pv. raphani	4520	681	120	254	154	72	41	68	25		0.150664	0.176211	0.372981	0.226138	0.105727	0.0602056	0.0998532	0.0367107
T01590	std	Prokaryotes;Bacteria;Firmicutes - Bacilli;Streptococcus	Firmicutes - Bacilli	GCA_000221985.1_ASM22198v1	Streptococcus pseudopneumoniae	2236	389	45	161	81	36	32	50	11		0.173971	0.115681	0.413882	0.208226	0.092545	0.0822622	0.128535	0.0282776
T01593	bbs	Prokaryotes;Bacteria;Spirochaetes;Borreliella	Spirochaetes	GCA_000222305.1_ASM22230v1	Borreliella bissettii	1463	172	10	67	42	6	17	33	6		0.117567	0.0581395	0.389535	0.244186	0.0348837	0.0988372	0.19186	0.0348837
T01592	cmr	Prokaryotes;Bacteria;Bacteroidetes;Cyclobacterium	Bacteroidetes	GCA_000222485.1_ASM22248v1	Cyclobacterium marinum	5000	539	95	209	104	57	42	53	14		0.1078	0.176252	0.387755	0.19295	0.105751	0.0779221	0.0983302	0.025974
T02093	bafz	Prokaryotes;Bacteria;Spirochaetes;Borreliella	Spirochaetes	GCA_000222835.1_ASM22283v1	Borrelia afzelii (Maryland)	1455	179	10	70	43	6	17	36	7		0.123024	0.0558659	0.391061	0.240223	0.0335196	0.0949721	0.201117	0.0391061
T02103	bsi	Prokaryotes;Bacteria;Alphaproteobacteria;Brucella	Alphaproteobacteria	GCA_000223195.1_ASM22319v1	Brucella suis 1330	3266	541	110	182	107	62	41	64	29		0.165646	0.203327	0.336414	0.197782	0.114603	0.0757856	0.118299	0.0536044
T01847	bip	Prokaryotes;Bacteria;Spirochaetes;Brachyspira	Spirochaetes	GCA_000223215.1_ASM22321v1	Brachyspira intermedia	2872	379	42	163	78	36	28	48	11		0.131964	0.110818	0.430079	0.205805	0.0949868	0.0738786	0.126649	0.0290237
T01909	kvl	Prokaryotes;Bacteria;Alphaproteobacteria;Ketogulonicigenium	Alphaproteobacteria	GCA_000223375.1_ASM22337v1	Ketogulonicigenium vulgare WSH-001	3054	447	90	163	97	39	31	46	27		0.146365	0.201342	0.364653	0.217002	0.0872483	0.0693512	0.102908	0.0604027
T01620	pfm	Prokaryotes;Archaea;Crenarchaeota;Pyrolobus	Crenarchaeota	GCA_000223395.1_ASM22339v1	Pyrolobus fumarii	1967	235	25	85	40	35	18	40	5		0.119471	0.106383	0.361702	0.170213	0.148936	0.0765957	0.170213	0.0212766
T01596	buj	Prokaryotes;Bacteria;Gammaproteobacteria - Others;Stenotrophomonas	Gammaproteobacteria - Others	GCA_000223885.1_ASM22388v1	Stenotrophomonas maltophilia JV3	4063	623	121	241	124	57	37	66	24		0.153335	0.194222	0.386838	0.199037	0.0914928	0.05939	0.105939	0.0385233
T01597	hhi	Prokaryotes;Archaea;Euryarchaeota;Haloarcula	Euryarchaeota	GCA_000223905.1_ASM22390v1	Haloarcula hispanica ATCC 33960	3859	427	67	164	74	57	24	53	21		0.11065	0.156909	0.384075	0.173302	0.133489	0.0562061	0.124122	0.0491803
T03650	mpur	Prokaryotes;Bacteria;Gammaproteobacteria - Others;Marichromatium	Gammaproteobacteria - Others	GCA_000224005.3_ASM22400v3	Marichromatium purpuratum	3256	577	99	222	107	64	33	71	22		0.177211	0.171577	0.384749	0.185442	0.110919	0.0571924	0.12305	0.0381282
T01599	mpf	Prokaryotes;Bacteria;Tenericutes;Mycoplasma	Tenericutes	GCA_000224105.1_ASM22410v1	Mycoplasma putrefaciens KS1	650	145	12	61	33	5	13	25	6		0.223077	0.0827586	0.42069	0.227586	0.0344828	0.0896552	0.172414	0.0413793
T01993	mto	Prokaryotes;Bacteria;Actinobacteria;Mycobacterium	Actinobacteria	GCA_000224435.1_ASM22443v1	Mycobacterium tuberculosis CTRI-2	3946	575	108	227	110	60	32	64	16		0.145717	0.187826	0.394783	0.191304	0.104348	0.0556522	0.111304	0.0278261
T01603	hah	Prokaryotes;Archaea;Euryarchaeota;unclassified Haloferacales	Euryarchaeota	GCA_000224475.1_ASM22447v1	Halophilic archaeon DL31	3476	355	53	135	67	53	21	41	12		0.102129	0.149296	0.380282	0.188732	0.149296	0.0591549	0.115493	0.0338028
T01919	hep	Prokaryotes;Bacteria;Epsilonproteobacteria;Helicobacter	Epsilonproteobacteria	GCA_000224535.1_ASM22453v1	Helicobacter pylori Puno120	1540	314	45	122	58	38	21	38	6		0.203896	0.143312	0.388535	0.184713	0.121019	0.066879	0.121019	0.0191083
T01920	heu	Prokaryotes;Bacteria;Epsilonproteobacteria;Helicobacter	Epsilonproteobacteria	GCA_000224555.1_ASM22455v1	Helicobacter pylori Puno135	1573	327	46	126	62	38	21	43	6		0.207883	0.140673	0.385321	0.189602	0.116208	0.0642202	0.131498	0.0183486
T01916	hen	Prokaryotes;Bacteria;Epsilonproteobacteria;Helicobacter	Epsilonproteobacteria	GCA_000224575.1_ASM22457v1	Helicobacter pylori SNT49	1519	312	44	120	57	38	20	42	6		0.205398	0.141026	0.384615	0.182692	0.121795	0.0641026	0.134615	0.0192308
T01604	eas	Prokaryotes;Bacteria;Gammaproteobacteria - Enterobacteria;Enterobacter	Gammaproteobacteria - Enterobacteria	GCA_000224675.1_ASM22467v1	Enterobacter soli	4612	936	172	359	215	106	66	67	23		0.202949	0.183761	0.383547	0.229701	0.113248	0.0705128	0.0715812	0.0245726
T01606	rmg	Prokaryotes;Bacteria;Bacteroidetes;Rhodothermus	Bacteroidetes	GCA_000224745.1_ASM22474v1	Rhodothermus marinus SG0.5JP17-172	2838	517	83	189	118	55	35	61	18		0.182171	0.160542	0.365571	0.22824	0.106383	0.0676983	0.117988	0.0348162
T01841	bbc	Prokaryotes;Bacteria;Actinobacteria;Bifidobacterium	Actinobacteria	GCA_000224965.2_ASM22496v2	Bifidobacterium animalis subsp. lactis BLC1	1518	318	46	121	63	30	26	46	9		0.209486	0.144654	0.380503	0.198113	0.0943396	0.081761	0.144654	0.0283019
T01626	lrm	Prokaryotes;Bacteria;Firmicutes - Bacilli;Ligilactobacillus	Firmicutes - Bacilli	GCA_000224985.1_ASM22498v1	Lactobacillus ruminis	1862	349	32	140	75	26	35	51	10		0.187433	0.0916905	0.401146	0.2149	0.0744986	0.100287	0.146132	0.0286533
T01890	bmh	Prokaryotes;Bacteria;Firmicutes - Bacilli;Priestia	Firmicutes - Bacilli	GCA_000225265.1_ASM22526v1	Bacillus megaterium WSH-002	5274	734	129	296	148	69	45	65	25		0.139173	0.175749	0.40327	0.201635	0.0940054	0.0613079	0.0885559	0.0340599
T01627	lsn	Prokaryotes;Bacteria;Firmicutes - Bacilli;Fructilactobacillus	Firmicutes - Bacilli	GCA_000225325.1_ASM22532v1	Lactobacillus sanfranciscensis	1284	235	28	89	51	12	27	41	6		0.183022	0.119149	0.378723	0.217021	0.0510638	0.114894	0.174468	0.0255319
T01621	rho	Prokaryotes;Bacteria;Firmicutes - Clostridia;Roseburia	Firmicutes - Clostridia	GCA_000225345.1_ASM22534v1	Roseburia hominis	3362	466	37	195	104	47	44	55	12		0.138608	0.0793991	0.418455	0.223176	0.100858	0.0944206	0.118026	0.0257511
T01825	bak	Prokaryotes;Bacteria;Gammaproteobacteria - Enterobacteria;Buchnera	Gammaproteobacteria - Enterobacteria	GCA_000225445.1_ASM22544v1	Buchnera aphidicola Ak (Acyrthosiphon kondoi)	569	280	53	105	49	28	20	39	10		0.492091	0.189286	0.375	0.175	0.1	0.0714286	0.139286	0.0357143
T01830	buh	Prokaryotes;Bacteria;Gammaproteobacteria - Enterobacteria;Buchnera	Gammaproteobacteria - Enterobacteria	GCA_000225465.1_ASM22546v1	Buchnera aphidicola Ua (Uroleucon ambrosiae)	538	265	47	96	48	28	20	38	10		0.492565	0.177358	0.362264	0.181132	0.10566	0.0754717	0.143396	0.0377358
T01616	xax	Prokaryotes;Bacteria;Gammaproteobacteria - Others;Xanthomonas	Gammaproteobacteria - Others	GCA_000225915.1_ASM22591v1	Xanthomonas axonopodis pv. citrumelo F1	4181	672	120	258	144	67	41	68	25		0.160727	0.178571	0.383929	0.214286	0.0997024	0.0610119	0.10119	0.0372024
T02006	rrf	Prokaryotes;Bacteria;Alphaproteobacteria;Rhodospirillum	Alphaproteobacteria	GCA_000225955.1_ASM22595v1	Rhodospirillum rubrum F11	3878	607	115	235	108	68	27	76	21		0.156524	0.189456	0.38715	0.177924	0.112026	0.0444811	0.125206	0.0345964
T01820	abz	Prokaryotes;Bacteria;Gammaproteobacteria - Others;Acinetobacter	Gammaproteobacteria - Others	GCA_000226275.2_ASM22627v2	Acinetobacter baumannii MDR-ZJ06	3753	576	119	209	113	67	43	57	13		0.153477	0.206597	0.362847	0.196181	0.116319	0.0746528	0.0989583	0.0225694
T01629	ctm	Prokaryotes;Bacteria;Acidobacteria;Chloracidobacterium	Acidobacteria	GCA_000226295.1_ASM22629v1	Chloracidobacterium thermophilum	3054	518	79	214	98	49	37	58	17		0.169614	0.15251	0.413127	0.189189	0.0945946	0.0714286	0.111969	0.0328185
T01630	mai	Prokaryotes;Bacteria;Alphaproteobacteria;Micavibrio	Alphaproteobacteria	GCA_000226315.1_ASM22631v1	Micavibrio aeruginosavorus ARL-13	2432	370	76	141	76	28	20	47	17		0.152138	0.205405	0.381081	0.205405	0.0756757	0.0540541	0.127027	0.0459459
T01632	gni	Prokaryotes;Bacteria;Gammaproteobacteria - Others;Glaciecola	Gammaproteobacteria - Others	GCA_000226565.1_ASM22656v1	Glaciecola nitratireducens	3654	599	98	235	120	69	43	66	16		0.16393	0.163606	0.392321	0.200334	0.115192	0.0717863	0.110184	0.0267112
T02094	cra	Prokaryotes;Bacteria;Chlamydiae;Chlamydia	Chlamydiae	GCA_000226605.1_ASM22660v1	Chlamydia trachomatis A2497	989	194	25	73	42	19	16	28	5		0.196158	0.128866	0.376289	0.216495	0.0979381	0.0824742	0.14433	0.0257732
T04669	hlc	Prokaryotes;Archaea;Euryarchaeota;Halobiforma	Euryarchaeota	GCA_000226975.3_ASM22697v3	Halobiforma lacisalsi	4097	434	70	159	86	59	22	53	21		0.105931	0.16129	0.366359	0.198157	0.135945	0.0506912	0.12212	0.0483871
T02053	cos	Prokaryotes;Bacteria;Actinobacteria;Corynebacterium	Actinobacteria	GCA_000227175.1_ASM22717v1	Corynebacterium pseudotuberculosis 42/02-A	2051	400	61	150	70	50	29	55	11		0.195027	0.1525	0.375	0.175	0.125	0.0725	0.1375	0.0275
T01635	bst	Prokaryotes;Bacteria;Firmicutes - Bacilli;Bacillus	Firmicutes - Bacilli	GCA_000227465.1_ASM22746v1	Bacillus subtilis subsp. spizizenii TU-B-10	4297	736	135	283	155	71	48	67	19		0.171282	0.183424	0.384511	0.210598	0.0964674	0.0652174	0.0910326	0.0258152
T01837	bsr	Prokaryotes;Bacteria;Firmicutes - Bacilli;Bacillus	Firmicutes - Bacilli	GCA_000227485.1_ASM22748v1	Bacillus subtilis subsp. subtilis RO-NN-1	4101	728	135	279	153	70	49	65	22		0.177518	0.18544	0.383242	0.210165	0.0961538	0.0673077	0.0892857	0.0302198
T02054	coi	Prokaryotes;Bacteria;Actinobacteria;Corynebacterium	Actinobacteria	GCA_000227605.3_ASM22760v3	Corynebacterium pseudotuberculosis CIP 52.97	2051	407	63	153	72	50	29	56	11		0.19844	0.154791	0.375921	0.176904	0.12285	0.0712531	0.137592	0.027027
T01999	eoc	Prokaryotes;Bacteria;Gammaproteobacteria - Enterobacteria;Escherichia	Gammaproteobacteria - Enterobacteria	GCA_000227625.1_ASM22762v1	Escherichia coli O7:K1 CE10	5080	990	193	363	227	121	70	70	26		0.194882	0.194949	0.366667	0.229293	0.122222	0.0707071	0.0707071	0.0262626
T01853	bmw	Prokaryotes;Bacteria;Alphaproteobacteria;Brucella	Alphaproteobacteria	GCA_000227645.1_ASM22764v1	Brucella melitensis NI	3229	545	109	187	106	63	42	64	29		0.168783	0.2	0.343119	0.194495	0.115596	0.0770642	0.117431	0.053211
T02138	tvi	Prokaryotes;Bacteria;Gammaproteobacteria - Others;Thiocystis	Gammaproteobacteria - Others	GCA_000227745.3_ASM22774v3	Thiocystis violascens	4330	666	106	291	130	64	37	65	21		0.153811	0.159159	0.436937	0.195195	0.0960961	0.0555556	0.0975976	0.0315315
T01639	ain	Prokaryotes;Bacteria;Firmicutes - Others;Acidaminococcus	Firmicutes - Others	GCA_000230275.1_ASM23027v1	Acidaminococcus intestini	2404	381	49	153	77	46	28	50	11		0.158486	0.128609	0.401575	0.2021	0.120735	0.0734908	0.131234	0.0288714
T02019	stz	Prokaryotes;Bacteria;Firmicutes - Bacilli;Streptococcus	Firmicutes - Bacilli	GCA_000230295.1_ASM23029v1	Streptococcus pyogenes Alab49 (serotype M53)	1773	353	39	144	69	29	31	50	9		0.199098	0.110482	0.407932	0.195467	0.082153	0.0878187	0.141643	0.0254958
T02976	tmi	Prokaryotes;Bacteria;Thermotogae;Thermotoga	Thermotogae	GCA_000230655.3_ASM23065v3	Thermotoga maritima MSB8	1871	377	56	141	88	40	27	53	10		0.201497	0.148541	0.374005	0.233422	0.106101	0.071618	0.140584	0.0265252
T02495	rhd	Prokaryotes;Bacteria;Gammaproteobacteria - Others;Rhodanobacter	Gammaproteobacteria - Others	GCA_000230695.3_ASM23069v3	Rhodanobacter denitrificans	3824	602	115	231	119	65	38	63	20		0.157427	0.19103	0.383721	0.197674	0.107973	0.0631229	0.104651	0.0332226
T02383	nge	Prokaryotes;Archaea;Euryarchaeota;Natronobacterium	Euryarchaeota	GCA_000230715.3_ASM23071v3	Natronobacterium gregoryi	3656	385	58	138	70	53	24	55	16		0.105306	0.150649	0.358442	0.181818	0.137662	0.0623377	0.142857	0.0415584
T02425	npe	Prokaryotes;Archaea;Euryarchaeota;Natrinema	Euryarchaeota	GCA_000230735.3_ASM23073v3	Natrinema pellirubrum	4199	425	70	153	78	58	25	49	17		0.101215	0.164706	0.36	0.183529	0.136471	0.0588235	0.115294	0.04
T03878	hdl	Prokaryotes;Archaea;Euryarchaeota;Halobacterium	Euryarchaeota	GCA_000230955.3_ASM23095v3	Halobacterium sp. DL1	3280	374	60	131	74	54	20	46	11		0.114024	0.160428	0.350267	0.197861	0.144385	0.0534759	0.122995	0.0294118
T02646	hdt	Prokaryotes;Bacteria;Alphaproteobacteria;Hyphomicrobium	Alphaproteobacteria	GCA_000230975.3_ASM23097v3	Hyphomicrobium denitrificans 1NES1	3842	557	117	204	100	56	34	67	25		0.144977	0.210054	0.366248	0.179533	0.100539	0.0610413	0.120287	0.0448833
T02417	mam	Prokaryotes;Bacteria;Alphaproteobacteria;Mesorhizobium	Alphaproteobacteria	GCA_000230995.3_ASM23099v3	Mesorhizobium australicum	5792	728	152	243	152	76	44	86	44		0.125691	0.208791	0.333791	0.208791	0.104396	0.0604396	0.118132	0.0604396
T02136	dfd	Prokaryotes;Archaea;Crenarchaeota;Desulfurococcus	Crenarchaeota	GCA_000231015.3_ASM23101v3	Desulfurococcus amylolyticus DSM 16532	1421	189	20	72	39	19	12	36	3		0.133005	0.10582	0.380952	0.206349	0.100529	0.0634921	0.190476	0.015873
T01983	lie	Prokaryotes;Bacteria;Spirochaetes;Leptospira	Spirochaetes	GCA_000231175.1_ASM23117v1	Leptospira interrogans serovar Lai IPAV	3714	485	72	185	98	59	28	57	12		0.130587	0.148454	0.381443	0.202062	0.121649	0.057732	0.117526	0.0247423
T01972	pad	Prokaryotes;Bacteria;Actinobacteria;Cutibacterium	Actinobacteria	GCA_000231215.1_ASM23121v1	Cutibacterium acnes subsp. defendens ATCC 11828	2259	435	69	161	88	46	31	57	12		0.192563	0.158621	0.370115	0.202299	0.105747	0.0712644	0.131034	0.0275862
T02207	dmi	Prokaryotes;Bacteria;Firmicutes - Clostridia;Desulfosporosinus	Firmicutes - Clostridia	GCA_000231385.3_ASM23138v3	Desulfosporosinus meridiei	4352	595	92	255	110	64	35	67	14		0.136719	0.154622	0.428571	0.184874	0.107563	0.0588235	0.112605	0.0235294
T03599	dmt	Prokaryotes;Bacteria;Firmicutes - Clostridia;Desulfitobacterium	Firmicutes - Clostridia	GCA_000231405.3_ASM23140v3	Desulfitobacterium metallireducens	3046	477	56	196	94	51	36	61	6		0.156599	0.1174	0.410901	0.197065	0.106918	0.0754717	0.127883	0.0125786
T02025	suo	Prokaryotes;Bacteria;Firmicutes - Bacilli;Streptococcus	Firmicutes - Bacilli	GCA_000231865.1_ASM23186v1	Streptococcus suis SS12 (serotype 1/2)	2079	388	42	163	79	33	32	53	10		0.186628	0.108247	0.420103	0.203608	0.0850515	0.0824742	0.136598	0.0257732
T02022	ssq	Prokaryotes;Bacteria;Firmicutes - Bacilli;Streptococcus	Firmicutes - Bacilli	GCA_000231885.1_ASM23188v1	Streptococcus suis D9 (serotype 7)	2074	383	41	158	79	33	33	52	10		0.184667	0.10705	0.412533	0.206266	0.0861619	0.0861619	0.13577	0.0261097
[truncated: 4,885 more rows]
